# Supplementary material for: Intimate partner violence during pregnancy in Vietnam: prevalence, risk factors and the role of social support
Source: Glob Health Action. 2019 Jul 22;11(Suppl 3):1638052. doi: 10.1080/16549716.2019.1638052 (PMC6691915; doi:10.1080/16549716.2019.1638052)
Supplement: Supplemental Material [file ZGHA_A_1638052_SM0311.zip]

Archive with 2 entries (2 files):
- S1.xlsx
- S2.xlsx
