# Supplementary material for: Intimate partner violence during pregnancy in Vietnam: prevalence, risk factors and the role of social support
Source: Glob Health Action. 2019 Jul 22;11(Suppl 3):1638052. doi: 10.1080/16549716.2019.1638052 (PMC6691915; doi:10.1080/16549716.2019.1638052)
Supplement: Supplemental Material [file ZGHA_A_1638052_SM0311.zip › S1.xlsx]

## Sheet: Sheet1
id	q1	q2	q3	q4	q5	q6	q7	q8	q9	q10	q11	q12	q13	q14	q15	q16	q17	q18
1	1	2	4	2	0	0	0	0	0	0	0	0	0	0	0	0	0	0
2	1	3	2	2	0	0	0	0	0	0	0	0	0	0	0	0	0	0
3	1	2	1	1	0	0	0	0	0	0	0	0	0	0	0	0	0	0
4	1	3	1	3	1	1	1	1	0	1	1	1	0	0	0	0	0	0
5	1	1	2	1	1	0	1	0	0	0	0	0	0	0	0	0	0	0
6	1	3	4	2	0	0	0	0	0	0	0	0	0	0	0	0	0	0
7	2	3	1	2	1	0	1	0	0	0	0	1	0	0	0	0	0	0
8	1	3	2	2	0	0	1	0	0	0	0	1	2	0	0	2		1
9	2	1	3	2	0	0	0	1	0	0	1	0	2	0	0	2		1
10	1	3	3	3	0	0	0	0	0	0	0	0	0	0	0	0	0	0
11	1	2	2	2	0	0	0	0	0	0	0	0	0	0	0	0	0	0
12	1	2	4	2	0	0	0	1	0	0	1	0	0	0	0	0	0	0
13	1	3	1	3	0	0	0	0	0	0	0	0	2	0	0	2		1
14	1	3	3	2	0	0	0	0	0	0	0	0	0	0	0	0	0	0
15	1	3	4	3	0	0	0	1	1	0	1	0	0	0	0	0	0	0
16	1	3	1	3	0	0	0	0	0	0	0	0	0	0	0	0	0	0
17	1	3	1	3	0	0	0	0	0	0	0	0	0	0	0	0	0	0
18	1	3	3	3	0	0	0	0	0	0	0	0	0	0	0	0	0	0
19	2	2	4	2	0	0	0	1	0	0	1	0	0	0	0	0	0	0
20	2	1	3	1	1	1	1	1	1	0	1	1	2	1	0	2		1
21	1	3	4	1	0	0	0	0	0	1	1	0	0	0	0	0	0	0
22	1	3	4	2	0	0	0	0	0	0	0	0	0	0	0	0	0	0
23	1	3	4	1	0	1	0	0	0	0	0	0	0	0	0	0	0	0
24	1	2	1	2	0	0	0	0	0	0	0	0	0	0	0	0	0	0
25	1	2	2	2	0	0	0	0	0	0	0	0	0	0	0	0	0	0
26	1	2	4	2	0	1	1	0	0	0	0	1	0	0	0	0	0	0
27	2	1	3	1	0	0	0	1	1	1	1	0	2	0	0	2		1
28	1	2	2	1	0	0	1	1	0	0	1	0	1	0	0	1	1
29	1	1	3	2	0	0	0	1	0	0	1	0	2	0	0	2		1
30	1	2	1	2	0	0	0	1	1	0	1	0	0	0	0	0	0	0
31	1	1	2	1	0	0	0	0	0	0	0	0	0	0	0	0	0	0
32	1	2	2	1	0	0	0	1	1	0	1	0	2	2	0	2		1
33	1	3	4	1	1	0	0	0	0	1	1	0	0	0	0	0	0	0
34	2	1	4	2	0	0	1	1	0	0	1	0	0	0	0	0	0	0
35	1	3	4	2	0	0	0	0	0	0	0	0	0	0	0	0	0	0
36	2	1	4	1	0	0	0	1	0	0	1	0	0	0	0	0	0	0
37	1	1	3	1	0	0	0	1	1	1	1	0	2	2	2	2		1
38	2	1	3	1	0	0	0	1	1	0	1	0	0	0	0	0	0	0
39	2	1	3	1	1	1	1	1	0	0	1	1	0	0	0	0	0	0
40	1	1	2	1	0	0	0	1	1	0	1	0	0	0	0	0	0	0
41	1	2	2	1	1	0	0	0	0	0	0	0	0	0	0	0	0	0
42	1	3	1	2	0	1	0	1	0	0	1	1	1	0	0	1	1
43	1	2	2	2	0	1	1	1	1	1	1	1	2	0	2	2		1
44	1	2	4	1	0	0	0	1	1	0	1	0	3	0	0	3		1
45	1	2	2	2	1	1	0	1	1	1	1	1	2	0	0	2		1
46	1	2	2	1	0	1	1	0	0	1	1	1	0	0	2	2		1
47	1	3	2	1	0	1	1	0	0	0	0	1	2	0	0	2		1
48	1	2	4	2	0	0	0	1	0	0	1	0	0	0	0	0	0	0
49	1	3	2	1	0	0	0	1	0	0	1	0	2	0	0	2		1
50	1	1	2	1	0	0	0	1	0	0	1	0	1	0	2	2		1
51	1	3	4	1	1	0	1	1	0	0	1	1	2	1	0	2		1
52	2	2	2	1	0	0	0	1	0	0	1	0	0	0	0	0	0	0
53	1	3	1	2	0	0	0	1	0	1	1	0	1	0	0	1	1
54	2	3	1	2	0	1	0	1	0	1	1	1	1	0	0	1	1
55	1	3	1	2	0	0	0	1	0	0	1	0	0	0	0	0	0	0
56	1	3	3	3	0	0	0	1	0	0	1	0	0	0	0	0	0	0
57	1	3	2	3	0	0	0	0	0	0	0	0	0	0	0	0	0	0
58	2	1	3	1	0	1	0	1	0	1	1	1	0	0	0	0	0	0
59	2	1	2	1	1	1	1	1	0	1	1	1	2	0	0	2		1
60	1	3	2	2	0	0	1	1	0	1	1	0	0	0	0	0	0	0
61	1	2	2	2	0	0	0	1	0	0	1	0	0	0	0	0	0	0
62	1	3	2	3	0	0	0	1	0	1	1	0	0	0	0	0	0	0
63	1	2	2	1	0	0	0	1	0	1	1	0	0	0	0	0	0	0
64	1	2	3	2	0	0	0	0	0	0	0	0	0	0	0	0	0	0
65	1	2	3	1	0	0	0	1	1	0	1	0	0	0	0	0	0	0
66	1	2	2	1	0	0	0	1	0	0	1	0	0	0	0	0	0	0
67	1	2	4	2	0	1	1	1	0	1	1	1	2	2	2	2		1
68	1	2	2	2	0	1	1	1	0	0	1	1	2	0	0	2		1
69	2	3	2	1	0	1	0	1	0	0	1	1	2	0	0	2		1
70	1	3	1	2	0	0	0	1	0	0	1	0	0	0	0	0	0	0
71	1	3	1	3	0	0	0	0	0	0	0	0	0	0	0	0	0	0
72	1	1	3	1	0	0	0	1	0	1	1	0	0	0	2	2		1
73	1	3	1	2	0	0	0	1	0	0	1	0	2	0	0	2		1
74	2	2	2	2	0	0	0	1	0	1	1	0	2	0	0	2		1
75	1	3	1	2	0	0	0	0	0	0	0	0	0	0	0	0	0	0
76	1	3	2	3	0	0	0	1	0	0	1	0	0	0	0	0	0	0
77	1	3	4	2	0	0	0	1	0	0	1	0	2	0	0	2		1
78	2	3	2	1	0	0	0	0	0	0	0	0	0	0	0	0	0	0
79	1	3	3	2	0	0	0	0	0	0	0	0	0	0	0	0	0	0
80	1	2	1	2	0	1	0	1	0	0	1	1	2	0	2	2		1
81	2	3	1	1	0	0	0	1	0	0	1	0	0	0	0	0	0	0
82	1	2	4	3	0	0	0	1	1	0	1	0	2	0	0	2		1
83	1	3	1	3	0	0	0	1	1	0	1	0	1	0	0	1	1
84	1	2	3	1	0	0	0	1	0	1	1	0	2	0	0	2		1
85	1	3	1	2	0	0	0	0	0	0	0	0	0	0	0	0	0	0
86	1	3	1	2	0	0	0	1	0	0	1	0	0	0	0	0	0	0
87	1	2	2	2	0	0	1	1	0	0	1	0	2	0	0	2		1
88	1	2	2	1	0	0	0	0	0	1	1	0	0	0	0	0	0	0
89	1	3	4	2	0	0	0	1	0	1	1	0	0	0	1	1	1
90	2	1	4	2	0	0	0	1	0	1	1	0	0	0	0	0	0	0
91	1	3	2	2	0	0	0	0	0	0	0	0	0	0	0	0	0	0
92	1	1	2	1	0	0	0	1	0	1	1	0	2	0	0	2		1
93	1	3	4	2	0	1	1	1	0	0	1	1	0	0	0	0	0	0
94	1	2	2	1	1	0	1	1	1	1	1	0	0	0	0	0	0	0
95	2	2	4	3	0	0	0	1	1	0	1	0	0	0	0	0	0	0
96	1	1	4	1	1	0	1	1	0	0	1	1	1	0	0	1	1
97	1	3	1	1	0	0	0	1	0	0	1	0	2	0	0	2		1
98	1	1	2	1	1	0	0	1	1	0	1	0	0	0	0	0	0	0
99	1	1	2	2	0	1	1	1	0	1	1	1	0	0	0	0	0	0
100	1	2	2	2	0	0	0	1	0	0	1	0	0	0	0	0	0	0
101	1	3	4	3	0	0	0	1	0	1	1	0	0	0	0	0	0	0
102	1	3	1	2	0	0	0	0	0	0	0	0	0	0	0	0	0	0
103	1	3	1	2	0	0	0	1	0	0	1	0	0	0	0	0	0	0
104	2	2	2	1	0	0	0	0	0	0	0	0	0	0	0	0	0	0
105	1	3	1	2	0	0	0	1	0	0	1	0	0	0	0	0	0	0
106	1	3	4	1	0	1	1	1	0	1	1	1	2	0	0	2		1
107	1	3	1	2	1	1	1	1	0	1	1	1	1	0	0	1	1
108	1	3	1	2	0	0	0	1	0	0	1	0	2	0	0	2		1
109	1	3	1	3	0	0	0	0	0	0	0	0	0	0	0	0	0	0
110	2	3	2	2	0	0	0	1	0	0	1	0	0	0	0	0	0	0
111	2	2	3	1	0	0	0	0	0	0	0	0	0	0	0	0	0	0
112	1	3	1	1	0	0	0	0	0	0	0	0	0	0	0	0	0	0
113	1	3	4	3	0	0	1	0	0	0	0	0	0	0	0	0	0	0
114	2	3	1	3	0	0	0	1	0	0	1	0	0	0	0	0	0	0
115	1	2	2	1	0	0	0	1	0	0	1	0	0	0	0	0	0	0
116	1	3	4	3	0	0	0	1	0	0	1	0	0	0	0	0	0	0
117	1	1	4	1	0	1	0	1	1	0	1	1	0	0	0	0	0	0
118	2	2	4	2	0	0	0	1	0	0	1	0	0	0	0	0	0	0
119	1	3	3	1	0	0	0	1	1	1	1	0	0	0	0	0	0	0
120	1	2	4	1	0	0	0	1	1	0	1	0	2	0	0	2		1
121	1	1	3	1	0	0	0	1	1	0	1	0	0	0	0	0	0	0
122	1	3	4	2	0	0	0	0	0	0	0	0	0	0	0	0	0	0
123	1	2	2	1	0	0	0	1	0	0	1	0	0	0	0	0	0	0
124	1	2	4	2	0	0	0	1	1	1	1	0	0	0	0	0	0	0
125	1	2	2	1	0	0	1	1	0	1	1	1	2	0	0	2		1
126	1	3	1	2	0	0	0	1	0	0	1	0	0	0	0	0	0	0
127	2	2	2	1	0	0	0	1	1	1	1	0	0	0	0	0	0	0
128	1	1	3	1	1	1	1	1	1	1	1	1	1	0	0	1	1
129	2	2	2	2	1	0	1	1	0	1	1	1	2	0	2	2		1
130	1	2	2	2	0	0	0	1	1	0	1	0	2	1	0	2		1
131	2	1	3	1	0	0	0	0	0	0	0	0	0	0	0	0	0	0
132	1	2	2	2	1	1	0	0	0	0	0	1	0	0	0	0	0	0
133	1	1	2	1	0	1	0	1	0	0	1	1	0	0	0	0	0	0
134	1	2	1	1	0	0	0	1	0	0	1	0	0	0	0	0	0	0
135	1	3	1	2	1	1	1	0	1	1	1	1	0	0	0	0	0	0
136	1	2	3	1	0	0	0	0	0	0	0	0	0	0	0	0	0	0
137	1	3	4	2	0	0	0	0	0	0	0	0	0	0	0	0	0	0
138	1	3	1	2	0	0	0	0	0	0	0	0	0	0	0	0	0	0
139	1	3	2	1	0	1	0	1	0	0	1	0	2	0	0	2		1
140	1	1	4	1	1	1	1	1	1	1	1	1	0	0	0	0	0	0
141	1	1	2	2	0	0	0	1	0	0	1	0	0	0	0	0	0	0
142	1	2	2	3	0	0	0	1	0	0	1	0	2	0	0	2		1
143	1	3	4	3	0	0	0	0	0	0	0	0	0	0	0	0	0	0
144	1	2	2	1	0	0	0	0	0	0	0	0	0	0	0	0	0	0
145	1	1	2	3	0	0	1	1	0	0	1	0	0	0	0	0	0	0
146	2	1	4	2	1	1	0	0	0	0	0	1	0	0	0	0	0	0
147	1	3	1	2	0	0	0	1	0	0	1	0	2	0	0	2		1
148	1	2	2	1	0	0	0	1	0	0	1	0	2	0	0	2		1
149	1	2	4	2	0	0	0	1	1	0	1	0	0	0	0	0	0	0
150	1	2	3	2	0	0	0	0	0	0	0	0	0	0	0	0	0	0
151	1	2	2	1	0	1	1	1	0	0	1	1	0	0	0	0	0	0
152	1	3	1	2	0	1	1	0	0	0	0	1	2	0	0	2		1
153	1	2	2	2	0	0	0	1	0	0	1	0	2	0	0	2		1
154	1	3	1	1	0	1	0	0	0	0	0	0	2	0	0	2		1
155	1	2	2	2	0	0	0	1	0	0	1	0	0	0	0	0	0	0
156	1	3	1	2	0	1	0	1	0	0	1	1	2	0	0	2		1
157	2	2	1	2	0	0	0	0	0	0	0	0	0	0	0	0	0	0
158	1	2	3	2	0	0	1	1	0	0	1	0	0	0	0	0	0	0
159	1	3	4	2	0	0	0	0	0	0	0	0	0	0	0	0	0	0
160	1	2	4	1	0	1	0	1	0	0	1	1	2	0	2	2		1
161	1	3	2	2	0	0	0	1	0	0	1	0	2	0	0	2		1
162	1	2	2	1	0	0	0	0	0	1	1	0	0	0	0	0	0	0
163	1	2	1	2	0	0	0	0	0	0	0	0	0	0	0	0	0	0
164	1	3	1	3	0	1	0	0	0	0	0	1	0	0	0	0	0	0
165	1	3	2	2	0	0	0	0	0	0	0	0	0	0	0	0	0	0
166	1	1	4	1	0	1	0	0	0	0	0	1	2	0	0	2		1
167	1	3	2	3	0	0	0	0	0	0	0	0	0	0	0	0	0	0
168	1	3	1	3	0	0	0	1	0	0	1	0	2	0	0	2		1
169	1	3	4	2	0	1	0	0	0	0	0	0	2	0	0	2		1
170	1	2	4	2	0	1	0	1	0	0	1	1	1	0	0	1	1
171	1	2	3	2	0	0	0	0	0	0	0	0	0	0	0	0	0	0
172	2	1	4	2	0	1	0	1	1	0	1	1	2	1	0	2		1
173	1	3	2	2	0	0	0	1	0	0	1	0	0	0	0	0	0	0
174	1	2	2	1	0	0	0	1	1	0	1	0	1	0	0	1	1
175	1	1	3	1	1	0	0	1	1	0	1	1	2	0	0	2		1
176	2	1	3	1	0	0	0	1	0	0	1	0	2	0	0	2		1
177	1	2	2	1	0	0	0	0	0	0	0	0	0	0	0	0	0	0
178	2	1	3	1	0	1	0	1	1	1	1	1	3	0	2	3		1
179	1	1	3	1	1	1	0	0	0	0	0	1	0	0	0	0	0	0
180	1	1	1	1	0	1	0	1	1	1	1	1	0	0	2	2		1
181	1	3	4	3	0	0	0	1	0	0	1	0	0	0	0	0	0	0
182	1	3	2	2	0	0	0	0	0	0	0	0	0	0	0	0	0	0
183	1	3	1	3	1	1	1	0	0	0	0	1	2	0	0	2		1
184	1	1	4	1	1	1	1	1	1	1	1	1	3	3	0	3		1
185	1	1	2	1	0	1	0	1	0	0	1	0	0	0	0	0	0	0
186	2	1	3	1	1	0	1	1	0	0	1	1	0	0	0	0	0	0
187	1	3	2	2	0	0	0	1	0	0	1	0	0	0	0	0	0	0
188	1	3	1	3	0	0	0	0	0	0	0	0	0	0	0	0	0	0
189	1	3	4	2	0	0	0	0	0	0	0	0	0	0	0	0	0	0
190	1	2	2	1	1	0	0	0	0	0	0	0	0	0	0	0	0	0
191	1	3	1	1	0	0	0	0	0	0	0	0	0	0	0	0	0	0
192	1	3	1	2	0	0	0	0	0	0	0	0	0	0	0	0	0	0
193	1	2	3	1	0	0	0	1	0	0	1	0	0	0	0	0	0	0
194	1	3	4	3	0	0	1	0	0	0	0	0	0	0	0	0	0	0
195	1	3	4	2	0	0	0	0	0	0	0	0	0	0	0	0	0	0
196	1	3	1	1	0	0	0	0	0	0	0	0	0	0	0	0	0	0
197	1	3	1	3	0	0	0	0	0	0	0	0	0	0	0	0	0	0
198	1	2	3	2	1	1	0	1	0	0	1	1	2	0	0	2		1
199	1	1	2	2	1	1	1	0	0	0	0	1	0	0	0	0	0	0
200	1	3	4	2	1	1	0	0	0	0	0	1	1	0	0	1	1
201	1	1	2	2	0	0	0	1	0	0	1	0	0	0	0	0	0	0
202	1	3	4	3	0	0	0	0	0	0	0	0	0	0	0	0	0	0
203	1	3	1	1	0	1	1	1	1	0	1	1	2	0	0	2		1
204	1	1	4	3	0	0	0	1	0	0	1	0	0	0	0	0	0	0
205	2	2	4	3	0	0	0	1	0	0	1	0	0	0	0	0	0	0
206	1	3	1	2	1	1	1	1	1	0	1	1	0	0	0	0	0	0
207	2	2	4	1	0	0	0	1	1	0	1	0	1	0	0	1	1
208	2	1	4	2	0	0	0	1	0	0	1	0	2	0	0	2		1
209	1	2	4	2	0	1	0	0	0	0	0	1	0	0	0	0	0	0
210	1	1	4	1	0	1	1	1	0	0	1	1	1	0	0	1	1
211	1	3	2	2	0	0	0	0	0	0	0	0	0	0	0	0	0	0
212	1	3	1	2	0	0	0	1	0	0	1	0	0	0	0	0	0	0
213	1	1	3	1	0	0	0	1	0	0	1	0	1	0	0	1	1
214	1	1	3	2	0	0	0	1	0	0	1	0	0	0	0	0	0	0
215	2	1	4	2	1	0	1	0	0	0	0	1	0	0	0	0	0	0
216	2	1	3	2	0	0	0	1	0	0	1	0	0	0	0	0	0	0
217	1	3	2	2	0	0	0	0	0	0	0	0	0	0	0	0	0	0
218	1	2	2	1	0	0	0	0	0	0	0	0	0	0	0	0	0	0
219	1	3	1	2	0	0	0	1	0	0	1	0	0	0	0	0	0	0
220	1	3	2	1	1	1	1	1	0	0	1	1	3	0	0	3		1
221	1	1	4	1	1	1	1	1	0	1	1	1	2	1	3	3		1
222	1	1	4	2	1	1	1	1	0	0	1	1	2	0	0	2		1
223	2	1	4	2	0	0	0	0	0	0	0	0	0	0	0	0	0	0
224	2	1	4	2	0	0	0	1	0	0	1	0	0	0	0	0	0	0
225	2	2	4	2	0	1	1	1	0	0	1	1	0	0	0	0	0	0
226	1	2	2	2	0	0	0	1	0	0	1	0	3	0	0	3		1
227	1	3	4	2	0	0	0	0	0	0	0	0	0	0	0	0	0	0
228	2	3	1	2	0	0	0	0	0	0	0	0	0	0	0	0	0	0
229	1	3	1	1	0	1	1	0	0	0	0	1	0	0	0	0	0	0
230	1	3	4	1	1	0	0	1	0	0	1	0	2	0	0	2		1
231	1	3	1	1	0	0	0	1	0	0	1	0	0	0	0	0	0	0
232	1	3	2	1	0	0	0	0	0	0	0	0	0	0	1	1	1
233	1	2	2	2	0	1	0	1	0	0	1	1	2	0	0	2		1
234	1	3	2	2	0	0	0	0	0	0	0	0	0	0	0	0	0	0
235	2	1	4	1	0	0	0	1	0	0	1	0	1	0	0	1	1
236	1	3	3	1	0	0	0	0	0	1	1	0	2	0	0	2		1
237	2	2	4	2	0	0	0	1	0	0	1	0	0	0	0	0	0	0
238	1	2	1	2	0	0	0	0	0	0	0	0	0	0	0	0	0	0
239	1	3	1	1	0	1	1	0	0	0	0	1	0	0	0	0	0	0
240	1	2	3	2	1	0	0	0	0	0	0	1	2	0	0	2		1
241	2	1	2	2	0	0	1	1	0	0	1	0	0	0	0	0	0	0
242	1	3	1	3	0	0	0	0	0	0	0	0	0	0	0	0	0	0
243	1	3	4	2	0	1	0	0	0	0	0	1	0	0	0	0	0	0
244	1	1	4	2	0	0	0	0	0	0	0	0	0	0	0	0	0	0
245	2	3	1	2	0	1	1	1	0	0	1	1	0	0	0	0	0	0
246	2	1	3	1	1	1	1	0	0	1	1	1	0	0	0	0	0	0
247	2	2	1	2	1	1	1	0	0	0	0	1	0	0	0	0	0	0
248	2	2	1	1	0	1	1	1	0	0	1	0	0	0	0	0	0	0
249	1	3	4	2	0	0	0	0	0	0	0	0	0	0	0	0	0	0
250	2	3	1	3	0	0	0	0	0	0	0	0	0	0	0	0	0	0
251	1	3	1	1	0	1	0	1	0	1	1	1	1	0	2	2		1
252	2	3	1	3	0	1	1	1	0	0	1	1	1	0	0	1	1
253	1	2	1	3	0	0	0	0	0	0	0	0	0	0	0	0	0	0
254	2	1	3	1	0	1	0	1	0	0	1	1	0	0	0	0	0	0
255	1	2	4	1	0	1	1	1	0	1	1	1	2	0	2	2		1
256	1	2	3	1	0	1	0	1	0	0	1	1	2	0	0	2		1
257	1	1	4	2	1	1	0	1	1	0	1	1	2	1	0	2		1
258	1	2	2	1	0	0	0	0	0	0	0	0	0	0	0	0	0	0
259	1	3	1	2	0	1	0	1	0	0	1	0	0	0	0	0	0	0
260	1	1	4	2	1	1	1	1	1	0	1	1	2	1	0	2		1
261	1	3	1	2	0	0	0	1	0	0	1	0	2	0	0	2		1
262	1	3	1	3	0	0	0	0	0	0	0	0	0	0	0	0	0	0
263	1	1	2	2	0	0	1	0	0	0	0	0	0	0	0	0	0	0
264	1	2	1	2	0	0	0	0	0	0	0	0	0	0	0	0	0	0
265	1	3	1	1	0	0	0	1	0	0	1	0	0	0	0	0	0	0
266	1	3	1	2	0	0	0	0	0	0	0	0	0	0	0	0	0	0
267	1	3	4	2	0	0	0	0	0	0	0	0	0	0	0	0	0	0
268	1	2	2	1	0	0	0	0	0	0	0	0	0	0	0	0	0	0
269	1	3	3	2	0	1	1	1	1	1	1	1	3	3	2	3		1
270	1	3	1	2	1	0	1	1	0	0	1	1	0	0	0	0	0	0
271	1	3	2	1	0	1	0	1	0	0	1	1	2	0	0	2		1
272	1	3	2	1	0	1	1	1	0	1	1	1	2	0	2	2		1
273	1	3	1	2	0	0	0	0	0	0	0	0	0	0	0	0	0	0
274	1	2	2	2	0	1	0	0	0	0	0	0	0	0	0	0	0	0
275	1	3	2	2	0	1	1	0	0	0	0	1	1	0	2	2		1
276	1	2	1	2	0	0	0	0	0	0	0	0	0	0	0	0	0	0
277	1	3	1	3	0	0	0	0	0	0	0	0	0	0	0	0	0	0
278	1	2	4	2	0	0	0	1	1	0	1	0	1	1	0	1	1
279	1	2	1	2	0	1	0	0	0	0	0	0	0	0	0	0	0	0
280	1	1	2	1	0	1	0	1	0	0	1	0	1	0	0	1	1
281	1	2	2	1	0	0	0	1	0	0	1	0	0	0	0	0	0	0
282	1	2	2	1	1	1	1	1	0	0	1	1	1	0	0	1	1
283	1	3	4	2	0	0	1	1	0	0	1	1	2	0	0	2		1
284	1	1	4	1	0	1	0	0	0	0	0	0	0	0	0	0	0	0
285	1	3	4	3	0	1	0	0	0	0	0	1	2	0	0	2		1
286	1	3	4	2	1	1	1	0	0	0	0	1	0	0	0	0	0	0
287	1	2	1	2	0	0	0	1	1	0	1	0	0	0	0	0	0	0
288	1	2	1	2	0	1	0	1	0	0	1	1	0	0	0	0	0	0
289	2	1	3	3	0	0	0	0	0	0	0	0	0	0	0	0	0	0
290	1	3	4	1	1	0	0	1	0	0	1	0	2	0	0	2		1
291	2	3	1	2	0	0	0	1	1	0	1	0	0	0	0	0	0	0
292	2	2	2	2	1	1	1	0	0	0	0	1	0	0	0	0	0	0
293	1	2	2	2	0	0	0	1	0	0	1	0	2	0	0	2		1
294	2	2	3	2	1	1	1	1	1	0	1	1	0	0	0	0	0	0
295	2	2	1	1	0	0	0	0	0	0	0	0	0	0	0	0	0	0
296	1	2	3	3	0	1	0	1	1	0	1	0	2	0	2	2		1
297	1	2	1	2	0	1	1	0	0	0	0	1	0	0	0	0	0	0
298	1	2	3	1	0	0	0	0	0	0	0	0	0	0	0	0	0	0
299	1	2	4	1	0	1	1	1	0	1	1	1	0	0	2	2		1
300	1	3	1	2	0	0	0	0	0	0	0	0	0	0	0	0	0	0
301	1	1	4	1	1	1	1	0	0	0	0	1	0	0	0	0	0	0
302	1	3	4	2	0	0	0	0	0	0	0	0	0	0	0	0	0	0
303	1	3	1	1	0	1	0	1	1	0	1	1	2	2	0	2		1
304	2	1	3	2	1	1	1	0	0	0	0	1	0	0	0	0	0	0
305	1	3	4	2	0	0	0	0	0	0	0	0	0	0	0	0	0	0
306	1	3	1	2	0	0	0	1	0	0	1	0	2	0	0	2		1
307	2	2	2	2	0	0	0	1	1	0	1	0	0	0	0	0	0	0
308	1	1	4	1	1	1	1	1	0	0	1	1	2	0	0	2		1
309	1	2	2	1	1	1	1	0	0	0	0	1	0	0	0	0	0	0
310	1	3	4	2	1	1	1	0	0	0	0	1	0	0	0	0	0	0
311	1	3	2	3	1	1	0	0	0	0	0	1	0	0	0	0	0	0
312	1	2	4	1	0	1	0	1	0	1	1	1	2	0	0	2		1
313	1	3	1	3	1	1	1	0	0	0	0	1	0	0	0	0	0	0
314	1	3	2	3	0	0	1	0	0	0	0	1	0	0	0	0	0	0
315	1	2	2	1	1	1	1	1	0	0	1	1	3	0	0	3		1
316	1	2	2	1	0	0	0	1	0	0	1	0	0	0	0	0	0	0
317	1	3	1	2	0	0	0	0	0	0	0	0	0	0	0	0	0	0
318	1	1	4	2	0	1	0	1	0	0	1	1	2	0	0	2		1
319	1	3	4	2	0	1	0	0	0	0	0	0	0	0	0	0	0	0
320	1	1	3	2	0	0	0	1	0	1	1	0	2	0	2	2		1
321	1	3	2	2	0	1	0	1	0	0	1	1	0	0	0	0	0	0
322	1	2	4	2	1	0	1	1	1	0	1	1	3	2	0	3		1
323	1	3	1	3	0	0	0	0	0	0	0	0	0	0	0	0	0	0
324	1	3	1	3	1	0	1	1	0	0	1	1	2	0	0	2		1
325	1	3	2	2	0	0	0	1	0	0	1	0	0	0	0	0	0	0
326	1	2	2	1	0	0	1	0	0	0	0	0	0	0	2	2		1
327	1	3	1	3	0	0	0	0	0	0	0	0	0	0	0	0	0	0
328	1	2	3	1	0	0	0	1	1	0	1	0	0	0	0	0	0	0
329	1	2	2	2	0	0	0	0	0	0	0	0	0	0	0	0	0	0
330	2	3	4	2	0	0	0	1	0	1	1	0	0	0	2	2		1
331	1	3	1	3	0	0	0	1	0	0	1	0	0	0	0	0	0	0
332	2	2	2	1	1	0	0	1	0	1	1	0	0	0	0	0	0	0
333	1	2	2	1	1	0	1	0	0	0	0	1	0	0	0	0	0	0
334	1	2	4	2	1	1	1	0	0	1	1	1	0	0	0	0	0	0
335	1	1	4	2	1	1	1	1	0	0	1	1	2	0	0	2		1
336	1	1	2	1	1	0	0	0	0	0	0	1	0	0	0	0	0	0
337	2	2	2	2	0	1	0	1	0	0	1	1	0	0	0	0	0	0
338	1	3	4	3	0	1	1	0	0	0	0	1	0	0	0	0	0	0
339	1	3	1	2	1	0	1	0	0	0	0	1	0	0	0	0	0	0
340	1	2	3	1	0	1	1	0	0	0	0	1	0	0	0	0	0	0
341	1	3	4	2	0	1	0	1	0	0	1	1	2	0	0	2		1
342	1	3	1	3	0	0	0	1	0	0	1	0	1	0	0	1	1
343	1	3	4	2	0	0	0	0	0	0	0	0	0	0	0	0	0	0
344	1	1	4	1	1	1	1	0	0	0	0	1	0	0	0	0	0	0
345	1	2	2	2	0	1	0	1	1	0	1	1	0	0	0	0	0	0
346	1	2	4	1	1	1	1	1	0	0	1	1	0	0	0	0	0	0
347	1	1	2	1	0	0	0	1	0	0	1	0	0	0	0	0	0	0
348	1	3	1	3	0	0	0	0	0	0	0	0	0	0	0	0	0	0
349	1	1	3	2	1	0	0	1	1	0	1	1	3	2	0	3		1
350	1	1	4	2	1	0	1	0	0	0	0	1	0	0	0	0	0	0
351	1	3	4	2	0	0	0	0	0	0	0	0	0	0	0	0	0	0
352	1	2	2	2	1	0	1	1	0	0	1	1	0	0	0	0	0	0
353	1	3	4	2	1	1	1	0	0	0	0	1	2	0	0	2		1
354	1	2	3	1	1	1	1	1	0	0	1	1	0	0	0	0	0	0
355	1	3	4	2	1	1	1	0	0	0	0	1	0	0	0	0	0	0
356	2	1	3	1	1	1	1	1	1	1	1	1	3	1	0	3		1
357	1	1	4	1	1	0	0	0	0	0	0	0	1	0	0	1	1
358	1	2	4	2	1	1	1	1	1	0	1	1	3	0	3	3		1
359	1	3	1	2	1	0	1	0	0	0	0	0	0	0	0	0	0	0
360	1	3	4	2	0	0	0	0	0	0	0	0	0	0	0	0	0	0
361	1	1	4	1	1	1	1	0	0	0	0	1	0	0	0	0	0	0
362	1	3	2	2	1	1	1	1	0	0	1	1	2	0	0	2		1
363	1	1	3	2	1	0	0	1	0	0	1	1	2	0	0	2		1
364	1	3	2	2	1	0	0	0	0	0	0	0	0	0	0	0	0	0
365	1	3	4	2	0	1	0	1	0	0	1	1	0	0	0	0	0	0
366	1	3	1	2	1	1	0	1	0	0	1	1	0	0	0	0	0	0
367	1	1	2	1	1	1	1	1	0	1	1	1	0	0	0	0	0	0
368	1	2	4	3	0	1	0	1	0	0	1	1	2	0	0	2		1
369	1	2	2	3	0	0	0	0	0	0	0	0	0	0	0	0	0	0
370	1	2	2	1	1	0	1	0	0	0	0	1	0	0	0	0	0	0
371	1	3	3	2	0	1	1	1	0	0	1	0	2	0	2	2		1
372	1	3	1	2	0	0	0	0	0	0	0	0	0	0	0	0	0	0
373	1	3	4	2	1	1	1	1	0	0	1	1	2	0	0	2		1
374	1	3	2	2	1	0	1	0	0	0	0	1	0	0	0	0	0	0
375	1	1	4	1	1	1	0	1	0	0	1	1	2	0	0	2		1
376	2	3	2	1	0	0	0	0	0	0	0	0	0	0	0	0	0	0
377	1	2	3	1	1	1	0	0	0	0	0	1	0	0	0	0	0	0
378	1	3	1	2	0	1	0	1	0	0	1	1	0	0	0	0	0	0
379	2	3	1	1	0	0	0	0	0	0	0	0	0	0	0	0	0	0
380	1	3	1	3	0	0	0	0	0	0	0	0	0	0	0	0	0	0
381	1	3	4	2	1	1	1	1	0	0	1	1	0	0	0	0	0	0
382	1	3	1	3	0	0	0	1	0	0	1	0	0	0	0	0	0	0
383	1	1	3	1	1	0	1	1	0	0	1	1	2	0	0	2		1
384	1	1	2	1	1	1	1	1	0	0	1	1	2	0	0	2		1
385	1	3	1	3	1	1	0	1	0	0	1	1	0	0	0	0	0	0
386	2	3	1	2	1	1	1	0	0	0	0	1	2	0	0	2		1
387	1	3	1	2	1	1	0	1	0	0	1	1	0	0	0	0	0	0
388	2	3	1	3	0	0	0	0	0	0	0	0	0	0	0	0	0	0
389	1	3	2	2	1	1	1	0	0	0	0	1	0	0	0	0	0	0
390	1	3	2	2	1	1	1	0	0	0	0	1	0	0	0	0	0	0
391	1	3	1	3	0	0	0	0	0	0	0	0	0	0	0	0	0	0
392	2	2	2	2	0	0	0	1	0	0	1	0	0	0	0	0	0	0
393	1	2	4	2	0	1	0	1	0	0	1	1	0	0	0	0	0	0
394	1	3	4	2	1	1	1	1	0	0	1	1	2	0	0	2		1
395	1	3	4	3	1	1	1	1	0	0	1	1	0	0	0	0	0	0
396	1	3	1	2	0	0	0	1	0	0	1	0	0	0	0	0	0	0
397	1	1	4	2	1	1	0	1	0	0	1	1	2	0	0	2		1
398	1	3	1	2	1	0	1	1	0	0	1	1	2	2	3	3		1
399	1	3	2	1	1	1	1	1	0	0	1	1	1	0	0	1	1
400	2	2	2	1	1	0	1	1	0	0	1	1	0	0	0	0	0	0
401	1	2	2	1	1	1	1	1	0	0	1	1	0	0	0	0	0	0
402	1	1	3	2	1	1	0	1	0	0	1	1	2	0	0	2		1
403	1	1	4	2	0	0	0	0	0	0	0	0	0	0	0	0	0	0
404	1	2	3	1	1	0	1	0	0	0	0	1	0	0	0	0	0	0
405	1	2	2	3	1	1	1	1	0	0	1	1	0	0	0	0	0	0
406	1	3	2	3	1	1	0	1	0	0	1	1	2	0	2	2		1
407	1	1	2	1	1	1	1	0	1	0	1	1	3	0	0	3		1
408	1	2	4	3	1	1	1	1	0	0	1	1	2	0	0	2		1
409	1	2	2	1	1	0	1	1	1	1	1	1	3	0	0	3		1
410	1	3	1	2	1	1	1	1	0	0	1	1	0	0	0	0	0	0
411	2	2	4	1	0	0	0	0	0	0	0	0	0	0	0	0	0	0
412	1	2	2	1	1	1	1	1	1	1	1	1	0	0	0	0	0	0
413	1	2	4	1	0	1	0	1	0	0	1	0	2	0	0	2		1
414	2	2	4	2	0	0	0	1	0	0	1	0	0	0	0	0	0	0
415	1	1	2	1	0	0	0	1	0	0	1	0	0	0	0	0	0	0
416	1	2	3	2	1	1	1	0	0	0	0	1	0	0	0	0	0	0
417	1	3	1	2	1	0	1	0	0	0	0	1	0	0	0	0	0	0
418	1	2	2	2	1	0	1	1	0	0	1	1	0	0	0	0	0	0
419	2	3	1	3	1	0	0	1	1	0	1	1	2	0	0	2		1
420	2	1	4	1	1	0	1	1	0	0	1	1	0	0	0	0	0	0
421	1	2	2	2	1	1	1	0	0	0	0	1	0	0	2	2		1
422	1	3	4	2	1	1	1	0	0	0	0	1	0	0	0	0	0	0
423	1	3	1	2	1	0	1	0	0	0	0	1	2	0	2	2		1
424	2	1	4	2	0	1	1	1	1	0	1	1	0	0	0	0	0	0
425	1	3	1	1	1	1	1	1	0	0	1	1	0	0	0	0	0	0
426	2	3	2	3	1	1	0	1	0	0	1	1	2	0	0	2		1
427	1	3	1	2	1	1	1	1	1	0	1	1	2	0	2	2		1
428	1	3	1	2	0	0	1	1	0	0	1	0	2	0	0	2		1
429	1	3	1	3	0	0	0	0	0	0	0	0	0	0	0	0	0	0
430	1	1	2	1	1	1	0	1	0	1	1	1	0	0	0	0	0	0
431	1	3	1	2	0	1	1	1	0	0	1	1	0	0	0	0	0	0
432	1	1	4	1	1	1	1	0	0	0	0	1	1	0	0	1	1
433	1	1	4	1	1	1	1	1	0	1	1	1	0	0	1	1	1
434	1	3	3	2	1	0	1	0	0	0	0	1	3	0	3	3		1
435	1	2	2	1	1	0	1	0	0	0	0	1	3	0	0	3		1
436	1	3	1	2	1	0	1	1	0	0	1	1	3	0	0	3		1
437	1	1	3	2	1	1	1	1	0	0	1	1	3	0	2	3		1
438	1	2	3	1	1	1	1	1	0	0	1	1	2	0	0	2		1
439	1	3	2	2	0	1	1	0	0	0	0	1	0	0	0	0	0	0
440	1	3	2	2	1	1	1	1	0	0	1	1	0	0	0	0	0	0
441	1	1	3	1	0	1	0	0	1	0	1	1	2	0	0	2		1
442	1	2	2	2	1	1	0	1	1	1	1	1	3	0	1	3		1
443	1	3	1	3	1	1	1	1	0	0	1	1	2	0	0	2		1
444	1	2	1	1	1	1	1	0	0	0	0	1	0	0	0	0	0	0
445	1	2	2	2	1	0	1	0	0	0	0	1	2	0	3	3		1
446	1	1	3	1	1	1	1	1	1	0	1	1	3	2	0	3		1
447	2	1	3	1	1	0	1	1	1	0	1	1	2	0	0	2		1
448	1	3	4	2	0	1	0	0	0	0	0	1	0	0	2	2		1
449	1	2	2	1	1	1	0	1	0	0	1	1	0	0	0	0	0	0
450	1	3	1	3	0	0	0	0	0	0	0	0	0	0	0	0	0	0
451	1	1	2	1	1	1	1	1	1	1	1	1	2	0	0	2		1
452	1	3	1	3	0	0	0	0	0	0	0	0	0	0	2	2		1
453	1	3	1	3	0	1	1	0	0	0	0	1	0	0	0	0	0	0
454	2	1	3	1	1	0	1	1	0	1	1	1	2	0	0	2		1
455	2	2	3	2	0	1	0	0	0	0	0	1	0	0	0	0	0	0
456	1	2	2	1	1	0	1	0	0	0	0	1	3	0	3	3		1
457	1	3	1	3	1	0	1	0	0	0	0	1	2	0	3	3		1
458	1	2	3	1	1	1	1	1	0	0	1	1	2	0	0	2		1
459	1	2	2	2	0	1	1	1	0	0	1	1	0	0	0	0	0	0
460	1	3	2	2	1	0	0	1	0	0	1	1	2	0	0	2		1
461	1	2	3	2	0	0	1	0	0	0	0	1	0	0	2	2		1
462	1	3	2	2	1	1	1	1	0	0	1	1	2	0	3	3		1
463	1	3	1	2	1	1	1	1	0	0	1	1	0	0	0	0	0	0
464	1	3	1	2	1	0	1	1	0	0	1	1	2	0	0	2		1
465	1	2	2	2	0	0	0	0	0	0	0	0	0	0	0	0	0	0
466	2	3	2	2	1	1	1	0	0	1	1	1	0	0	0	0	0	0
467	1	1	3	2	1	1	0	0	0	0	0	1	2	0	0	2		1
468	1	3	1	2	0	1	0	1	0	0	1	1	1	0	2	2		1
469	1	1	4	1	1	0	1	1	1	0	1	1	2	2	2	2		1
470	1	3	1	3	0	0	0	1	0	0	1	0	2	0	0	2		1
471	1	3	4	1	1	1	1	1	0	0	1	1	2	0	0	2		1
472	1	1	3	1	1	1	1	0	0	0	0	1	0	0	0	0	0	0
473	1	2	3	3	1	1	1	1	1	0	1	1	3	0	0	3		1
474	1	3	1	2	0	0	0	0	0	0	0	0	0	0	0	0	0	0
475	1	3	2	2	0	1	0	1	1	0	1	1	1	0	2	2		1
476	1	2	1	1	0	1	1	0	0	0	0	1	0	0	0	0	0	0
477	1	2	3	1	1	1	1	1	0	0	1	1	2	0	0	2		1
478	1	1	3	1	0	0	1	0	0	0	0	1	0	0	0	0	0	0
479	1	2	2	3	1	0	0	1	1	0	1	1	3	0	0	3		1
480	2	1	3	1	0	1	1	0	0	0	0	1	0	0	0	0	0	0
481	1	2	3	2	0	1	1	1	0	0	1	1	1	0	2	2		1
482	1	2	4	1	0	0	1	1	1	0	1	0	2	0	2	2		1
483	2	3	4	2	0	0	0	0	0	0	0	0	0	0	0	0	0	0
484	1	3	2	2	1	1	1	0	0	0	0	1	2	0	0	2		1
485	1	2	4	1	1	0	0	1	0	0	1	1	2	0	0	2		1
486	1	2	1	2	0	0	1	0	0	0	0	0	0	0	2	2		1
487	1	2	2	1	1	1	1	0	0	0	0	1	0	0	1	1	1
488	1	2	3	2	1	0	1	1	0	0	1	1	0	0	0	0	0	0
489	1	2	1	2	0	0	1	1	0	0	1	0	2	0	1	2		1
490	1	3	4	2	1	0	0	0	0	0	0	0	0	0	0	0	0	0
491	1	2	4	2	1	1	1	1	0	0	1	1	2	0	0	2		1
492	2	2	3	2	1	0	1	0	0	0	0	1	0	0	0	0	0	0
493	1	3	4	2	0	0	1	0	0	1	1	0	0	0	2	2		1
494	1	2	4	2	1	0	1	1	0	0	1	1	2	0	0	2		1
495	1	2	4	2	1	1	1	1	1	0	1	1	2	2	3	3		1
496	2	3	2	2	1	1	1	1	1	0	1	1	3	0	0	3		1
497	1	3	4	2	1	1	1	1	0	0	1	1	2	0	0	2		1
498	1	3	4	3	1	1	1	0	0	0	0	1	2	0	2	2		1
499	1	3	1	3	0	0	0	1	0	0	1	0	0	0	0	0	0	0
500	1	2	3	2	1	0	1	1	0	0	1	1	3	1	2	3		1
501	1	2	2	3	1	0	1	1	0	1	1	1	3	0	3	3		1
502	1	3	1	3	1	0	1	0	0	0	0	1	0	0	0	0	0	0
503	1	3	1	1	0	1	1	1	0	1	1	1	3	0	3	3		1
504	1	3	3	1	1	1	1	0	0	0	0	1	0	0	0	0	0	0
505	1	3	2	2	1	0	1	0	0	0	0	1	0	0	3	3		1
506	1	2	3	2	1	1	1	0	0	0	0	1	0	0	0	0	0	0
507	1	3	4	2	0	1	0	0	0	1	1	1	0	0	0	0	0	0
508	1	3	1	2	1	0	1	1	0	0	1	1	0	0	0	0	0	0
509	1	2	2	2	1	1	0	1	0	0	1	1	2	0	0	2		1
510	1	2	2	2	1	0	0	1	0	0	1	1	0	0	0	0	0	0
511	1	3	1	2	0	0	0	0	0	0	0	0	2	0	0	2		1
512	1	3	1	2	1	0	1	1	1	0	1	1	3	0	0	3		1
513	1	1	4	3	1	0	0	0	0	0	0	0	0	0	0	0	0	0
514	1	3	2	3	1	0	1	0	0	0	0	0	0	0	0	0	0	0
515	1	2	4	3	1	0	1	1	0	0	1	1	0	0	0	0	0	0
516	1	2	3	1	1	1	1	0	0	0	0	1	2	2	0	2		1
517	1	3	2	1	0	1	0	0	0	0	0	1	2	0	2	2		1
518	1	3	2	2	0	0	0	0	0	0	0	0	0	0	0	0	0	0
519	2	1	3	1	1	1	1	1	1	0	1	1	2	2	0	2		1
520	1	3	2	1	0	0	0	0	0	0	0	0	2	0	0	2		1
521	1	2	2	1	1	1	1	0	0	0	0	1	0	0	0	0	0	0
522	1	3	4	2	0	0	0	0	0	0	0	0	0	0	0	0	0	0
523	1	2	2	3	0	0	0	1	0	0	1	0	2	0	3	3		1
524	1	2	2	2	1	1	1	0	0	0	0	1	0	0	0	0	0	0
525	1	2	4	3	1	1	1	1	0	0	1	1	0	0	0	0	0	0
526	2	1	3	2	0	1	0	0	0	0	0	1	2	0	0	2		1
527	1	3	2	2	0	0	0	0	0	0	0	0	2	0	0	2		1
528	1	2	2	2	0	1	1	1	0	0	1	1	0	0	0	0	0	0
529	1	3	2	1	0	1	0	0	0	0	0	1	0	0	0	0	0	0
530	1	3	3	2	0	1	0	0	0	0	0	0	0	0	0	0	0	0
531	1	2	1	2	0	0	0	1	0	0	1	0	3	0	3	3		1
532	1	1	2	2	1	1	1	0	0	0	0	1	0	0	2	2		1
533	1	3	2	2	0	0	0	1	0	0	1	0	2	0	0	2		1
534	1	3	1	2	1	1	1	1	0	0	1	1	0	0	0	0	0	0
535	1	2	2	2	0	0	1	1	0	0	1	1	0	0	0	0	0	0
536	1	3	1	2	0	1	1	1	1	0	1	1	0	0	0	0	0	0
537	1	3	1	2	0	1	0	0	0	0	0	1	0	0	0	0	0	0
538	2	2	3	1	1	1	0	1	0	0	1	1	0	0	0	0	0	0
539	1	2	4	2	0	1	0	0	0	0	0	1	0	0	0	0	0	0
540	2	2	2	2	0	1	0	1	0	0	1	1	3	0	3	3		1
541	1	3	1	2	0	0	0	0	0	0	0	0	0	0	0	0	0	0
542	1	3	2	2	0	1	0	0	0	0	0	1	0	0	0	0	0	0
543	1	1	4	1	0	0	0	1	0	0	1	0	2	0	2	2		1
544	1	2	2	1	0	0	1	0	0	0	0	0	0	0	0	0	0	0
545	1	2	4	3	1	1	1	0	0	0	0	1	0	0	0	0	0	0
546	1	2	3	2	0	0	0	0	0	0	0	0	0	0	0	0	0	0
547	1	3	2	3	0	1	0	0	0	0	0	0	0	0	0	0	0	0
548	1	3	3	3	0	0	0	1	1	0	1	0	2	0	2	2		1
549	1	2	1	2	0	1	0	0	0	1	1	1	0	0	0	0	0	0
550	1	2	2	3	0	0	0	0	0	0	0	0	0	0	0	0	0	0
551	1	1	3	1	0	0	0	0	0	0	0	0	0	0	0	0	0	0
552	1	2	2	1	0	0	0	1	0	0	1	0	2	0	0	2		1
553	1	2	3	2	0	0	0	0	0	0	0	0	0	0	0	0	0	0
554	1	3	3	1	0	0	0	1	1	1	1	0	3	2	3	3		1
555	1	2	1	1	0	1	1	0	0	0	0	1	1	0	0	1	1
556	1	3	1	1	0	0	0	1	0	0	1	0	2	0	2	2		1
557	1	3	4	3	0	1	0	0	0	0	0	1	2	0	3	3		1
558	1	1	1	1	0	0	0	0	0	0	0	0	0	0	0	0	0	0
559	1	3	1	1	0	0	0	0	0	0	0	0	0	0	0	0	0	0
560	1	3	4	2	0	0	0	0	0	0	0	0	0	0	0	0	0	0
561	1	3	1	2	0	0	0	1	1	0	1	0	2	0	0	2		1
562	1	2	2	2	0	0	0	1	0	0	1	0	2	0	3	3		1
563	1	3	4	2	0	0	0	0	0	0	0	0	2	0	0	2		1
564	1	2	4	1	1	1	1	0	0	0	0	1	2	0	2	2		1
565	1	3	1	2	0	0	0	0	0	0	0	0	2	0	2	2		1
566	1	2	2	2	0	0	0	1	0	1	1	0	2	0	2	2		1
567	1	3	1	2	0	1	0	1	1	0	1	1	0	0	0	0	0	0
568	1	2	2	2	0	1	0	0	0	0	0	1	0	0	2	2		1
569	2	2	4	1	0	1	0	1	0	0	1	1	2	0	3	3		1
570	1	1	2	2	0	1	0	0	0	0	0	1	0	0	3	3		1
571	1	2	4	2	0	0	1	0	0	0	0	0	0	0	0	0	0	0
572	1	2	2	1	0	0	0	1	0	1	1	0	0	0	0	0	0	0
573	1	3	1	2	1	0	1	1	0	0	1	1	2	0	2	2		1
574	1	3	1	3	0	1	0	1	0	0	1	1	0	0	0	0	0	0
575	1	3	4	2	1	0	1	0	0	0	0	1	0	0	0	0	0	0
576	1	2	1	3	0	0	1	0	0	0	0	1	2	0	0	2		1
577	1	2	2	2	0	1	0	0	0	0	0	1	0	0	0	0	0	0
578	1	2	1	2	1	1	1	1	0	0	1	1	2	0	0	2		1
579	2	1	3	1	0	1	0	1	0	0	1	1	0	0	0	0	0	0
580	1	2	1	2	0	1	0	0	0	0	0	1	0	0	0	0	0	0
581	1	3	1	2	0	0	0	1	0	0	1	0	2	0	0	2		1
582	1	2	3	2	0	1	0	1	0	0	1	1	2	0	3	3		1
583	1	1	4	1	0	0	0	0	0	0	0	0	0	0	0	0	0	0
584	1	2	2	1	0	1	0	0	0	0	0	1	0	0	0	0	0	0
585	1	3	4	3	1	1	1	1	1	0	1	1	2	1	0	2		1
586	1	3	2	1	0	0	0	0	0	0	0	0	0	0	0	0	0	0
587	1	2	1	3	1	1	1	1	0	0	1	1	2	0	0	2		1
588	2	1	3	1	1	1	1	0	0	0	0	1	0	0	0	0	0	0
589	1	3	1	1	0	1	0	1	0	1	1	1	3	0	3	3		1
590	1	3	4	2	0	1	0	1	0	0	1	1	3	0	0	3		1
591	1	2	2	2	0	1	0	1	0	0	1	0	3	0	3	3		1
592	1	2	2	2	0	1	1	0	0	0	0	1	1	0	0	1	1
593	1	3	1	2	0	1	0	1	0	0	1	1	2	0	2	2		1
594	1	2	1	1	0	1	0	0	0	0	0	1	0	0	0	0	0	0
595	1	2	3	3	0	0	0	0	0	0	0	0	0	1	0	1	1
596	1	2	4	1	0	0	0	1	0	0	1	0	0	0	3	3		1
597	1	2	2	1	0	0	0	1	0	0	1	0	2	0	0	2		1
598	1	1	1	1	0	0	0	1	0	0	1	0	0	0	0	0	0	0
599	1	3	1	1	0	0	0	0	0	0	0	0	0	0	0	0	0	0
600	1	2	3	3	1	1	1	1	1	1	1	1	3	0	0	3		1
601	1	3	4	1	1	0	1	1	0	1	1	1	2	0	2	2		1
602	1	3	1	2	0	0	1	1	0	0	1	1	2	0	0	2		1
603	1	1	4	2	1	1	1	1	0	1	1	1	0	0	0	0	0	0
604	1	3	1	2	0	1	1	0	0	0	0	1	0	0	0	0	0	0
605	1	1	4	1	1	0	1	1	0	0	1	1	2	0	0	2		1
606	1	1	4	2	1	0	1	1	1	1	1	1	2	0	2	2		1
607	1	2	3	2	1	1	0	0	0	0	0	1	2	0	0	2		1
608	1	2	4	1	1	0	0	1	0	0	1	1	3	0	2	3		1
609	1	2	3	2	1	1	0	1	0	0	1	1	2	0	0	2		1
610	1	3	4	3	1	0	0	1	0	0	1	1	0	0	0	0	0	0
611	1	3	1	2	1	0	0	0	0	0	0	1	3	0	0	3		1
612	1	3	1	2	1	0	1	1	0	1	1	1	2	0	2	2		1
613	1	2	2	1	0	1	0	0	0	0	0	1	1	0	0	1	1
614	1	3	1	2	0	1	1	0	0	0	0	0	1	0	0	1	1
615	1	1	2	2	0	0	0	0	0	0	0	0	0	0	0	0	0	0
616	1	3	1	2	0	1	0	0	0	0	0	1	0	0	0	0	0	0
617	1	3	1	2	0	0	0	1	0	0	1	0	0	0	0	0	0	0
618	1	3	1	3	0	1	0	0	0	0	0	1	0	0	0	0	0	0
619	1	3	1	2	0	0	0	0	0	0	0	0	0	0	0	0	0	0
620	1	2	4	3	0	1	0	0	0	0	0	0	0	0	0	0	0	0
621	1	3	4	2	0	0	0	0	0	0	0	0	0	0	0	0	0	0
622	2	1	3	3	0	0	0	0	0	0	0	0	0	0	0	0	0	0
623	2	2	1	1	0	1	0	0	0	0	0	1	2	0	0	2		1
624	1	3	1	2	0	1	0	0	0	0	0	0	0	0	0	0	0	0
625	1	2	4	2	0	1	1	0	0	0	0	1	2	0	0	2		1
626	1	2	3	2	0	0	0	0	0	0	0	0	0	0	0	0	0	0
627	1	1	1	1	0	1	1	0	0	0	0	1	0	0	0	0	0	0
628	1	2	2	2	0	1	1	0	0	0	0	1	0	0	0	0	0	0
629	1	3	4	2	0	0	0	0	0	0	0	0	0	0	0	0	0	0
630	1	2	2	2	0	0	1	0	0	0	0	0	0	0	0	0	0	0
631	2	1	3	1	0	0	0	0	0	0	0	0	0	0	0	0	0	0
632	1	2	2	3	0	1	1	0	0	0	0	1	0	0	0	0	0	0
633	2	1	3	1	0	0	0	1	1	0	1	0	2	1	0	2		1
634	1	2	2	1	0	0	0	0	0	0	0	0	0	0	0	0	0	0
635	1	3	4	1	0	0	0	0	0	0	0	0	0	0	0	0	0	0
636	1	3	1	1	0	0	0	0	0	0	0	0	0	0	0	0	0	0
637	1	2	1	1	0	0	0	0	0	0	0	0	0	0	0	0	0	0
638	1	3	1	3	0	1	0	0	0	0	0	0	0	0	0	0	0	0
639	1	3	1	3	0	1	0	0	0	0	0	1	0	0	0	0	0	0
640	1	1	3	1	0	0	0	0	0	0	0	0	2	0	0	2		1
641	1	2	1	2	1	1	1	1	0	0	1	1	0	0	0	0	0	0
642	2	3	1	2	0	0	0	0	0	0	0	0	0	0	0	0	0	0
643	1	1	3	2	0	0	1	0	0	0	0	0	0	0	0	0	0	0
644	1	3	1	2	0	0	0	0	0	0	0	0	0	0	0	0	0	0
645	2	2	4	1	1	1	1	1	0	0	1	1	0	0	0	0	0	0
646	1	2	1	2	0	0	0	0	0	0	0	0	0	0	0	0	0	0
647	2	1	2	1	0	0	1	0	0	0	0	1	0	0	0	0	0	0
648	1	2	4	1	0	0	0	1	0	0	1	0	2	0	0	2		1
649	1	3	4	2	0	1	1	0	0	0	0	1	0	0	0	0	0	0
650	1	1	1	2	0	0	1	1	0	1	1	0	0	0	0	0	0	0
651	1	3	1	2	0	0	0	0	0	0	0	0	0	0	0	0	0	0
652	1	3	4	2	0	0	1	0	0	0	0	0	0	0	0	0	0	0
653	1	3	1	1	0	1	0	1	0	0	1	1	0	0	0	0	0	0
654	2	1	4	2	1	1	0	1	1	0	1	1	3	0	0	3		1
655	1	1	4	2	0	1	0	0	1	0	1	1	2	1	0	2		1
656	1	2	1	2	0	1	1	0	0	0	0	1	0	0	0	0	0	0
657	2	2	2	1	1	1	1	0	1	1	1	1	2	0	2	2		1
658	1	3	2	2	0	0	0	0	0	0	0	0	0	0	0	0	0	0
659	1	2	2	1	0	0	0	1	1	1	1	0	0	0	0	0	0	0
660	1	3	4	2	1	1	0	0	0	0	0	1	0	0	0	0	0	0
661	1	2	4	2	0	0	0	1	0	0	1	0	1	0	2	2		1
662	2	2	4	1	0	1	0	1	0	0	1	1	2	0	0	2		1
663	1	2	4	2	0	0	0	1	0	0	1	0	0	0	2	2		1
664	1	3	2	2	0	1	0	0	0	0	0	1	0	0	0	0	0	0
665	1	2	4	2	0	0	0	0	0	0	0	0	2	0	0	2		1
666	2	1	1	2	0	0	0	0	0	0	0	0	0	0	0	0	0	0
667	1	3	2	1	0	0	0	0	0	0	0	0	0	0	2	2		1
668	1	2	2	3	1	1	1	1	0	0	1	1	2	0	0	2		1
669	1	2	2	2	0	1	1	0	0	0	0	1	0	0	0	0	0	0
670	1	2	2	2	1	1	0	0	0	1	1	1	0	0	0	0	0	0
671	1	2	1	1	0	0	0	0	0	0	0	0	2	0	0	2		1
672	1	1	2	2	1	1	1	1	1	1	1	1	1	0	1	1	1
673	1	2	2	1	1	1	1	0	0	0	0	1	2	0	0	2		1
674	1	2	1	1	0	0	0	0	0	0	0	0	0	0	0	0	0	0
675	1	1	2	2	0	0	0	1	0	0	1	0	2	0	0	2		1
676	2	2	4	2	0	0	0	0	0	0	0	0	0	0	0	0	0	0
677	1	2	2	1	0	0	0	0	0	1	1	0	0	0	2	2		1
678	1	2	2	1	0	1	1	1	0	0	1	1	1	1	0	1	1
679	1	1	4	1	0	1	0	0	0	0	0	1	0	0	0	0	0	0
680	1	2	1	1	0	0	0	0	0	0	0	0	0	0	0	0	0	0
681	1	2	2	1	0	0	0	0	0	0	0	0	0	0	0	0	0	0
682	1	1	2	1	0	1	1	1	0	0	1	1	2	0	0	2		1
683	1	2	3	2	0	0	0	0	0	1	1	0	0	0	0	0	0	0
684	1	3	2	3	0	1	0	1	0	0	1	0	2	0	0	2		1
685	2	2	4	1	0	0	0	1	0	0	1	0	0	0	0	0	0	0
686	1	3	4	1	0	0	0	0	0	0	0	0	0	0	0	0	0	0
687	2	2	1	2	0	0	0	0	0	0	0	0	0	0	0	0	0	0
688	1	1	2	2	0	1	0	1	0	0	1	1	0	0	0	0	0	0
689	1	3	1	2	0	0	0	0	0	0	0	0	0	0	0	0	0	0
690	2	2	2	1	0	0	0	0	0	0	0	0	0	0	0	0	0	0
691	1	3	4	3	0	0	0	0	0	0	0	0	0	0	0	0	0	0
692	1	3	4	1	0	1	0	1	0	0	1	1	2	0	0	2		1
693	1	3	1	2	0	0	0	0	0	0	0	0	0	0	0	0	0	0
694	1	2	2	1	0	1	0	1	0	0	1	0	2	0	0	2		1
695	1	2	1	2	0	1	0	0	0	0	0	1	0	0	0	0	0	0
696	1	2	2	1	0	0	0	0	0	0	0	0	0	0	0	0	0	0
697	1	1	4	1	0	1	0	1	0	0	1	1	2	0	0	2		1
698	1	3	1	2	1	1	1	1	1	0	1	1	1	0	0	1	1
699	1	3	1	2	0	1	0	0	0	0	0	1	0	0	0	0	0	0
700	1	1	2	1	1	1	1	0	0	0	0	1	0	0	0	0	0	0
701	2	3	1	1	0	1	1	0	0	0	0	1	0	0	0	0	0	0
702	1	2	4	1	0	0	0	0	0	0	0	0	2	0	0	2		1
703	1	3	1	2	0	0	0	1	0	0	1	0	2	0	0	2		1
704	1	2	1	1	0	0	0	1	0	0	1	0	0	0	3	3		1
705	1	2	4	1	0	0	0	1	0	0	1	0	2	0	0	2		1
706	1	2	2	1	0	1	0	1	0	0	1	1	2	0	0	2		1
707	1	2	4	2	0	0	1	0	0	0	0	1	0	0	0	0	0	0
708	1	3	4	3	1	1	1	1	0	1	1	1	0	0	1	1	1
709	1	1	4	2	0	1	0	0	0	0	0	1	1	0	0	1	1
710	1	2	3	1	0	0	0	1	1	0	1	0	1	0	0	1	1
711	1	3	1	2	0	1	0	1	0	0	1	1	0	0	0	0	0	0
712	2	1	1	1	0	0	1	0	0	0	0	0	0	0	0	0	0	0
713	1	3	4	2	0	0	0	1	0	0	1	0	2	0	0	2		1
714	1	2	4	1	0	0	0	0	0	0	0	0	0	0	0	0	0	0
715	1	1	1	1	0	0	0	1	0	0	1	0	0	0	0	0	0	0
716	1	3	4	2	1	1	1	0	0	0	0	1	0	0	0	0	0	0
717	1	3	4	2	0	0	0	0	0	0	0	0	0	0	0	0	0	0
718	1	3	1	2	0	0	0	0	0	0	0	0	0	0	0	0	0	0
719	1	1	3	1	0	1	0	0	0	0	0	1	0	0	0	0	0	0
720	1	2	2	1	0	0	1	1	1	0	1	0	2	0	0	2		1
721	2	1	1	1	0	0	0	0	0	0	0	0	0	0	0	0	0	0
722	1	1	1	1	0	1	0	0	0	0	0	0	0	0	0	0	0	0
723	1	3	1	2	0	0	0	0	0	0	0	0	0	0	0	0	0	0
724	1	1	3	1	0	0	0	0	0	1	1	0	0	0	0	0	0	0
725	1	2	1	2	0	0	0	0	0	0	0	0	0	0	0	0	0	0
726	1	2	2	1	1	1	0	0	0	1	1	1	0	0	0	0	0	0
727	1	1	4	2	0	0	0	0	0	0	0	0	0	0	0	0	0	0
728	1	2	3	2	1	1	1	1	1	0	1	1	3	1	0	3		1
729	1	3	1	2	0	0	0	0	0	0	0	0	0	0	0	0	0	0
730	1	3	2	1	0	1	0	0	0	0	0	0	0	0	0	0	0	0
731	1	1	1	1	0	1	0	0	0	0	0	1	0	0	0	0	0	0
732	1	3	2	1	0	1	0	1	0	0	1	1	2	0	0	2		1
733	1	3	1	2	0	0	0	0	0	1	1	0	0	0	0	0	0	0
734	1	3	4	1	0	0	1	0	0	0	0	1	0	0	0	0	0	0
735	1	3	1	2	0	1	0	0	0	0	0	0	0	0	0	0	0	0
736	1	3	4	2	0	0	0	1	1	0	1	0	2	0	0	2		1
737	1	3	1	3	0	0	0	0	0	0	0	0	0	0	0	0	0	0
738	1	3	1	3	0	1	0	1	0	1	1	1	1	0	0	1	1
739	1	3	1	3	0	1	0	0	0	0	0	0	0	0	0	0	0	0
740	2	1	4	2	0	0	0	0	0	0	0	0	0	0	0	0	0	0
741	1	3	1	3	0	0	0	0	0	0	0	0	0	0	0	0	0	0
742	1	3	4	1	0	1	0	1	1	0	1	1	2	0	0	2		1
743	1	3	1	2	0	0	0	0	0	0	0	0	0	0	0	0	0	0
744	1	1	2	3	0	1	1	0	1	0	1	1	2	0	0	2		1
745	1	3	1	1	0	0	0	0	0	0	0	0	0	0	0	0	0	0
746	1	3	2	2	0	0	0	0	0	0	0	0	0	0	0	0	0	0
747	1	3	4	2	0	0	0	0	0	0	0	0	0	0	0	0	0	0
748	1	2	3	3	0	0	0	0	0	0	0	0	0	0	0	0	0	0
749	1	3	1	2	0	1	0	1	0	0	1	0	0	0	0	0	0	0
750	1	1	4	2	0	0	1	1	1	0	1	0	0	0	0	0	0	0
751	1	3	4	2	0	0	1	0	0	0	0	0	0	0	0	0	0	0
752	1	3	1	2	0	0	0	0	0	0	0	0	0	0	0	0	0	0
753	1	3	2	1	0	1	0	1	0	0	1	1	0	0	0	0	0	0
754	1	2	2	1	1	1	1	1	1	0	1	1	0	0	0	0	0	0
755	1	3	4	2	0	0	0	0	0	0	0	0	0	0	0	0	0	0
756	1	2	2	2	0	1	0	1	0	0	1	1	2	0	0	2		1
757	1	1	1	2	0	1	0	1	1	1	1	1	3	3	0	3		1
758	1	1	1	1	0	0	0	0	0	0	0	0	0	0	0	0	0	0
759	2	1	4	2	0	1	0	1	1	0	1	1	2	0	2	2		1
760	1	2	4	2	0	0	0	0	0	0	0	0	0	0	0	0	0	0
761	2	1	2	2	0	1	0	0	0	0	0	1	0	0	0	0	0	0
762	1	2	1	2	0	0	0	0	0	0	0	0	0	0	0	0	0	0
763	2	1	4	2	1	1	0	1	1	0	1	1	2	0	0	2		1
764	1	3	4	3	0	0	0	0	0	0	0	0	0	0	0	0	0	0
765	1	2	3	1	0	0	0	0	0	0	0	0	0	0	0	0	0	0
766	1	2	2	1	0	1	0	0	0	0	0	0	2	0	0	2		1
767	2	2	1	3	0	0	0	0	0	0	0	0	0	0	0	0	0	0
768	1	1	4	1	0	0	0	0	0	0	0	0	0	0	0	0	0	0
769	1	2	4	1	0	0	0	1	0	0	1	0	0	0	0	0	0	0
770	1	3	3	1	0	0	0	0	0	0	0	0	0	0	0	0	0	0
771	1	3	1	3	0	0	0	0	0	0	0	0	0	0	0	0	0	0
772	2	2	4	1	0	0	0	0	0	0	0	0	0	0	0	0	0	0
773	1	2	3	1	0	0	0	0	1	0	1	0	0	0	0	0	0	0
774	1	3	1	1	0	0	0	1	0	0	1	0	2	0	0	2		1
775	1	3	1	3	0	0	0	1	0	0	1	0	1	0	0	1	1
776	1	3	1	2	0	0	0	0	0	0	0	0	0	0	0	0	0	0
777	1	3	4	2	0	0	0	0	0	0	0	0	0	0	0	0	0	0
778	1	3	4	2	1	1	1	1	0	0	1	1	0	0	0	0	0	0
779	1	3	1	2	0	0	0	0	0	0	0	0	0	0	0	0	0	0
780	1	3	1	1	1	1	1	1	1	0	1	1	2	2	0	2		1
781	1	3	4	2	0	0	0	1	0	0	1	0	2	0	0	2		1
782	1	3	1	2	0	0	0	0	0	0	0	0	0	0	0	0	0	0
783	1	3	4	2	0	1	0	0	0	0	0	1	0	0	2	2		1
784	1	2	4	2	0	0	0	0	0	0	0	0	0	0	0	0	0	0
785	1	2	4	2	0	0	0	0	0	0	0	0	0	0	0	0	0	0
786	2	3	1	2	0	1	0	0	0	0	0	0	0	0	0	0	0	0
787	2	1	3	1	0	0	0	0	0	0	0	0	0	0	0	0	0	0
788	1	2	4	3	0	0	0	1	1	0	1	0	2	0	0	2		1
789	1	2	4	1	0	1	0	1	0	0	1	1	2	0	0	2		1
790	1	1	2	2	0	1	0	1	0	0	1	1	2	0	0	2		1
791	2	1	3	1	1	1	1	1	0	0	1	1	1	0	0	1	1
792	1	3	2	2	0	0	0	1	0	0	1	0	0	0	0	0	0	0
793	2	1	1	2	0	0	0	0	0	0	0	0	0	0	0	0	0	0
794	2	1	4	1	0	0	0	1	0	0	1	0	2	0	0	2		1
795	1	2	4	2	0	0	0	0	0	0	0	0	0	0	0	0	0	0
796	1	3	1	1	0	1	0	0	0	0	0	0	0	0	0	0	0	0
797	2	1	3	2	0	0	0	0	0	0	0	0	0	0	0	0	0	0
798	2	2	4	2	0	1	0	1	0	0	1	0	0	0	0	0	0	0
799	1	3	1	2	0	0	0	0	0	0	0	0	0	0	0	0	0	0
800	1	3	4	3	1	0	1	1	0	0	1	1	0	0	0	0	0	0
801	1	2	4	1	0	0	0	0	0	0	0	0	0	0	0	0	0	0
802	1	2	4	1	0	1	0	1	1	0	1	1	2	0	0	2		1
803	1	2	1	2	0	0	0	0	0	0	0	0	0	0	0	0	0	0
804	1	3	2	3	0	1	0	1	0	0	1	1	0	0	0	0	0	0
805	1	3	1	2	0	0	0	0	0	0	0	0	0	0	0	0	0	0
806	1	3	1	3	0	0	0	0	0	0	0	0	0	0	0	0	0	0
807	1	3	1	2	0	1	1	1	1	0	1	1	2	0	0	2		1
808	2	3	1	2	0	1	0	0	0	0	0	0	0	0	0	0	0	0
809	1	2	4	2	1	1	1	1	1	1	1	1	2	0	2	2		1
810	2	2	2	1	0	0	0	1	0	0	1	0	0	0	0	0	0	0
811	1	3	4	2	0	0	0	0	0	0	0	0	0	0	0	0	0	0
812	1	2	4	1	0	1	0	1	0	0	1	1	2	0	0	2		1
813	2	1	2	2	0	0	0	1	0	0	1	0	0	0	0	0	0	0
814	1	1	3	1	0	1	1	1	0	0	1	1	0	0	0	0	0	0
815	1	3	3	2	1	1	1	1	0	0	1	1	2	0	0	2		1
816	1	2	2	1	0	1	0	1	1	0	1	0	0	0	0	0	0	0
817	1	2	2	1	0	1	0	1	1	0	1	1	2	0	0	2		1
818	1	1	1	1	0	0	0	1	0	0	1	0	2	0	0	2		1
819	1	2	4	2	0	0	0	1	0	0	1	0	0	0	0	0	0	0
820	1	2	3	2	0	0	0	1	0	0	1	0	2	0	0	2		1
821	1	2	3	1	0	0	0	0	0	0	0	0	0	0	0	0	0	0
822	1	3	1	3	0	0	0	0	0	0	0	0	0	0	0	0	0	0
823	1	2	3	2	1	0	0	1	0	0	1	0	0	0	0	0	0	0
824	1	3	4	1	0	1	0	0	0	0	0	1	2	0	0	2		1
825	1	1	1	2	0	0	0	0	0	0	0	0	0	0	0	0	0	0
826	1	1	4	2	0	0	0	1	0	0	1	0	0	0	0	0	0	0
827	1	3	1	2	0	1	0	1	0	0	1	1	0	0	0	0	0	0
828	1	3	4	2	0	0	0	1	0	0	1	0	2	0	0	2		1
829	1	3	1	2	0	0	0	0	0	0	0	0	0	0	0	0	0	0
830	2	2	2	2	0	0	0	0	0	0	0	0	0	0	0	0	0	0
831	1	3	1	2	0	0	0	1	0	0	1	0	2	0	0	2		1
832	1	3	2	2	0	0	0	0	0	0	0	0	0	0	0	0	0	0
833	1	2	2	2	1	1	1	1	0	0	1	1	2	0	0	2		1
834	1	3	1	2	0	0	0	0	0	0	0	0	0	0	0	0	0	0
835	1	2	1	2	0	0	1	0	0	0	0	1	0	0	0	0	0	0
836	2	1	3	1	0	1	0	1	1	1	1	1	2	1	0	2		1
837	2	1	3	1	0	1	0	1	0	0	1	0	0	0	0	0	0	0
838	1	3	2	3	0	0	0	0	0	0	0	0	0	0	0	0	0	0
839	2	1	3	2	0	1	0	1	0	0	1	1	2	0	0	2		1
840	1	2	1	1	0	1	1	0	0	0	0	1	2	0	0	2		1
841	1	3	1	2	0	0	0	0	0	0	0	0	0	0	0	0	0	0
842	1	3	4	2	0	1	0	1	0	0	1	1	1	0	0	1	1
843	1	3	4	2	0	0	0	0	0	0	0	0	0	0	0	0	0	0
844	1	2	4	2	0	1	0	1	0	0	1	1	0	0	0	0	0	0
845	1	3	1	1	1	1	1	1	0	0	1	1	0	0	0	0	0	0
846	1	1	2	1	0	1	1	0	0	0	0	1	0	0	0	0	0	0
847	1	3	4	2	0	1	1	0	0	0	0	1	0	0	0	0	0	0
848	2	2	4	1	0	0	0	1	0	0	1	0	0	0	0	0	0	0
849	1	1	2	1	0	1	0	0	0	0	0	1	1	0	0	1	1
850	1	2	4	2	1	1	1	0	0	0	0	1	0	0	0	0	0	0
851	1	3	4	3	0	1	0	1	1	0	1	1	2	0	0	2		1
852	1	3	3	2	0	0	0	0	0	0	0	0	0	0	0	0	0	0
853	1	3	1	2	0	0	0	0	0	0	0	0	0	0	0	0	0	0
854	1	3	4	1	0	0	0	1	0	0	1	0	2	0	0	2		1
855	1	3	1	3	0	1	1	0	0	0	0	1	0	0	0	0	0	0
856	1	3	1	3	1	1	1	1	1	0	1	1	3	1	0	3		1
857	1	3	1	2	0	0	0	1	0	0	1	0	0	0	0	0	0	0
858	1	3	1	3	0	0	0	0	0	0	0	0	0	0	0	0	0	0
859	1	3	1	2	0	0	0	1	1	0	1	0	1	1	1	1	1
860	1	2	4	2	0	0	1	1	0	0	1	0	2	0	0	2		1
861	1	3	4	2	0	0	0	0	0	0	0	0	0	0	0	0	0	0
862	1	2	4	2	0	0	0	0	0	0	0	0	0	0	0	0	0	0
863	1	3	1	2	0	0	0	0	0	0	0	0	0	0	0	0	0	0
864	1	3	1	2	0	0	0	0	0	0	0	0	0	0	0	0	0	0
865	1	1	2	3	0	0	0	0	1	0	1	0	0	0	0	0	0	0
866	1	1	4	1	0	0	0	1	0	0	1	0	2	0	0	2		1
867	2	1	4	1	0	0	0	0	0	0	0	0	0	0	0	0	0	0
868	1	2	2	2	0	0	1	0	0	0	0	1	0	0	0	0	0	0
869	1	2	1	2	0	1	0	0	0	0	0	1	0	0	0	0	0	0
870	1	2	2	1	0	1	0	1	0	0	1	1	0	0	0	0	0	0
871	1	1	1	1	1	1	1	0	0	0	0	1	0	0	0	0	0	0
872	1	2	2	1	0	0	0	0	0	0	0	0	0	0	0	0	0	0
873	2	2	2	2	0	0	0	1	1	1	1	0	2	0	0	2		1
874	2	3	1	2	0	0	0	0	0	0	0	0	0	0	0	0	0	0
875	1	2	1	1	1	1	1	0	0	0	0	1	1	0	0	1	1
876	1	3	1	2	0	0	0	0	0	0	0	0	0	0	0	0	0	0
877	1	2	1	3	0	0	0	0	0	0	0	0	0	0	0	0	0	0
878	1	3	1	3	0	0	0	0	0	0	0	0	0	0	0	0	0	0
879	1	3	2	2	0	1	0	1	0	1	1	1	2	0	0	2		1
880	1	2	1	1	0	0	0	0	0	0	0	0	0	0	0	0	0	0
881	1	3	1	2	0	0	0	1	0	0	1	0	0	0	0	0	0	0
882	1	3	1	3	0	1	1	1	0	0	1	1	1	0	0	1	1
883	1	3	4	2	0	0	0	0	0	0	0	0	0	0	0	0	0	0
884	1	1	2	1	0	0	0	0	0	0	0	0	1	0	0	1	1
885	1	3	1	2	0	0	0	0	0	0	0	0	0	0	0	0	0	0
886	1	3	1	3	0	0	0	1	0	0	1	0	0	0	0	0	0	0
887	1	3	1	2	0	1	1	1	1	0	1	1	0	0	0	0	0	0
888	1	3	2	2	0	0	0	0	0	0	0	0	0	0	0	0	0	0
889	1	1	4	1	0	0	0	1	1	0	1	0	0	0	0	0	0	0
890	1	1	3	1	0	0	0	1	1	1	1	0	2	1	1	2		1
891	1	2	4	2	0	1	0	1	0	0	1	1	2	0	0	2		1
892	1	3	4	2	0	1	0	0	0	0	0	1	0	0	0	0	0	0
893	2	2	1	3	0	0	0	0	0	0	0	0	0	0	0	0	0	0
894	1	3	1	2	0	0	0	0	0	1	1	0	0	0	0	0	0	0
895	2	1	4	1	0	1	1	1	0	0	1	1	0	0	0	0	0	0
896	1	2	1	3	0	0	0	0	0	0	0	0	0	0	0	0	0	0
897	1	2	1	1	1	1	0	1	1	1	1	1	1	1	2	2		1
898	1	3	2	2	0	0	0	1	0	0	1	0	0	0	0	0	0	0
899	1	2	4	1	0	0	0	0	0	0	0	0	0	0	0	0	0	0
900	1	3	1	3	0	0	0	0	0	0	0	0	0	0	0	0	0	0
901	2	3	1	2	1	1	0	1	1	0	1	1	0	0	0	0	0	0
902	1	2	4	3	0	0	0	0	0	0	0	0	0	0	0	0	0	0
903	1	2	4	1	0	0	0	1	0	0	1	0	0	0	0	0	0	0
904	1	3	1	3	0	1	0	1	0	0	1	1	2	0	0	2		1
905	2	1	2	1	0	1	0	0	0	0	0	1	0	0	0	0	0	0
906	1	2	4	1	1	1	1	1	0	0	1	1	0	0	0	0	0	0
907	1	2	1	2	0	0	1	0	0	0	0	0	0	0	0	0	0	0
908	1	2	2	1	1	1	1	1	0	0	1	1	0	0	0	0	0	0
909	2	1	3	2	1	0	1	0	0	0	0	1	0	0	0	0	0	0
910	1	1	3	2	0	0	0	1	1	1	1	0	1	1	0	1	1
911	1	3	4	2	0	0	0	1	0	1	1	0	0	0	0	0	0	0
912	1	3	1	3	0	0	0	0	0	0	0	0	0	0	0	0	0	0
913	2	2	4	3	0	1	0	0	1	0	1	1	0	0	0	0	0	0
914	1	1	2	1	0	0	0	0	0	0	0	0	0	0	0	0	0	0
915	1	1	2	2	0	0	0	0	0	0	0	0	0	0	0	0	0	0
916	1	2	4	1	0	1	0	0	0	0	0	0	0	0	0	0	0	0
917	1	2	1	1	0	0	0	0	0	0	0	0	0	0	0	0	0	0
918	1	2	4	1	0	0	0	0	0	0	0	0	0	0	0	0	0	0
919	1	3	3	2	0	1	1	0	0	0	0	0	1	0	0	1	1
920	1	2	2	1	1	0	1	0	0	0	0	1	0	0	0	0	0	0
921	1	1	4	1	1	1	0	1	1	0	1	1	0	0	0	0	0	0
922	1	3	1	3	0	0	0	1	0	0	1	0	0	0	0	0	0	0
923	1	2	3	1	1	1	1	1	0	0	1	1	2	0	0	2		1
924	1	2	2	1	0	1	0	0	0	0	0	0	0	0	0	0	0	0
925	1	2	1	2	0	0	0	1	0	0	1	0	0	0	0	0	0	0
926	1	3	4	2	0	1	1	0	0	0	0	1	0	0	0	0	0	0
927	1	3	1	2	0	0	0	0	0	0	0	0	0	0	0	0	0	0
928	1	3	1	2	0	0	0	1	0	0	1	0	0	0	0	0	0	0
929	1	1	1	2	0	1	1	0	0	0	0	1	0	0	0	0	0	0
930	1	2	2	1	0	1	0	1	0	0	1	1	0	0	0	0	0	0
931	1	3	1	2	0	0	0	1	0	0	1	0	0	0	0	0	0	0
932	1	3	4	1	0	0	0	0	0	0	0	0	0	0	0	0	0	0
933	1	2	1	1	0	1	0	1	1	0	1	1	2	0	0	2		1
934	1	3	4	2	1	1	1	0	0	0	0	1	0	0	0	0	0	0
935	1	3	1	3	0	0	0	0	0	0	0	0	0	0	0	0	0	0
936	2	1	2	2	0	1	0	0	0	0	0	1	0	0	0	0	0	0
937	1	3	4	2	0	1	1	0	0	0	0	1	0	0	0	0	0	0
938	1	2	4	2	1	0	0	0	1	0	1	1	0	1	0	1	1
939	1	3	4	2	0	0	0	0	0	0	0	0	0	0	0	0	0	0
940	1	3	1	3	0	0	0	0	0	0	0	0	0	0	0	0	0	0
941	1	3	4	3	0	1	0	1	0	0	1	1	2	0	0	2		1
942	1	3	1	2	0	0	0	1	0	0	1	0	0	0	0	0	0	0
943	1	3	1	3	0	0	0	0	0	0	0	0	0	0	0	0	0	0
944	1	3	1	3	0	0	0	0	0	0	0	0	0	0	0	0	0	0
945	1	3	4	3	0	0	0	1	0	0	1	0	0	0	0	0	0	0
946	1	3	1	2	0	1	0	1	1	1	1	1	2	1	0	2		1
947	1	2	1	2	0	1	0	1	0	0	1	1	0	0	0	0	0	0
948	1	2	4	2	0	1	0	0	0	0	0	1	0	0	0	0	0	0
949	1	1	3	2	0	1	0	1	0	0	1	0	1	0	0	1	1
950	2	1	4	1	0	0	0	0	0	0	0	0	0	0	0	0	0	0
951	1	2	2	2	0	0	0	0	0	0	0	0	0	0	0	0	0	0
952	1	1	3	2	0	0	0	1	0	0	1	0	1	0	0	1	1
953	1	1	1	1	0	0	0	1	1	0	1	0	0	0	0	0	0	0
954	1	3	1	2	0	0	0	0	0	0	0	0	0	0	0	0	0	0
955	1	2	3	1	0	0	0	0	0	0	0	0	0	0	0	0	0	0
956	1	2	1	3	0	1	1	0	0	0	0	1	0	0	0	0	0	0
957	1	1	4	1	0	0	0	1	1	0	1	0	0	0	0	0	0	0
958	1	3	1	3	0	1	0	0	0	0	0	1	0	0	0	0	0	0
959	1	3	1	3	0	1	0	1	0	0	1	1	2	0	0	2		1
960	1	3	1	2	0	0	0	0	0	0	0	0	0	0	0	0	0	0
961	1	2	4	1	0	0	0	0	0	0	0	0	0	0	0	0	0	0
962	1	3	1	2	0	1	0	0	0	0	0	0	0	0	0	0	0	0
963	1	2	4	2	0	0	0	1	0	0	1	0	0	0	2	2		1
964	1	2	2	1	1	0	1	1	0	0	1	1	0	0	0	0	0	0
965	1	3	1	3	0	0	0	0	0	0	0	0	0	0	0	0	0	0
966	1	2	4	2	1	0	1	0	0	0	0	1	0	0	0	0	0	0
967	1	2	2	3	0	0	0	0	0	0	0	0	0	0	0	0	0	0
968	1	2	4	1	0	0	0	1	0	0	1	0	0	0	0	0	0	0
969	1	3	2	1	0	0	0	0	0	0	0	0	2	0	0	2		1
970	1	2	3	2	0	1	0	1	0	0	1	0	0	0	0	0	0	0
971	1	3	4	3	0	0	0	0	0	0	0	0	0	0	0	0	0	0
972	1	3	1	2	0	0	0	0	0	0	0	0	0	0	0	0	0	0
973	1	3	2	2	0	0	0	0	0	0	0	0	0	0	0	0	0	0
974	1	1	4	1	1	1	1	1	1	0	1	1	0	0	0	0	0	0
975	1	3	4	2	0	1	0	0	0	0	0	1	0	0	0	0	0	0
976	1	2	2	1	0	1	0	0	0	0	0	1	2	0	0	2		1
977	1	1	2	2	1	1	1	0	0	0	0	1	0	0	0	0	0	0
978	1	1	2	1	0	1	1	0	0	0	0	1	0	0	0	0	0	0
979	1	2	2	2	1	0	0	1	0	0	1	1	0	0	0	0	0	0
980	1	3	1	2	0	0	0	0	0	0	0	0	0	0	0	0	0	0
981	1	3	4	2	0	1	1	0	0	0	0	1	0	0	0	0	0	0
982	1	1	4	1	0	1	0	1	1	0	1	0	0	0	0	0	0	0
983	1	2	3	2	0	0	0	0	0	0	0	0	0	0	0	0	0	0
984	1	2	2	1	0	0	0	0	0	0	0	0	0	0	0	0	0	0
985	1	2	1	2	1	0	1	0	0	0	0	1	0	0	0	0	0	0
986	1	3	4	2	1	1	1	1	0	0	1	1	0	0	0	0	0	0
987	1	2	4	1	0	1	0	1	0	0	1	1	2	0	0	2		1
988	1	3	1	2	0	0	0	0	0	0	0	0	0	0	0	0	0	0
989	1	1	3	1	0	0	0	0	0	0	0	0	0	0	0	0	0	0
990	1	1	3	2	0	1	0	1	0	0	1	1	2	0	2	2		1
991	2	2	1	1	0	1	1	0	0	0	0	1	0	0	0	0	0	0
992	1	1	3	2	1	1	1	0	0	0	0	1	0	0	0	0	0	0
993	1	2	2	1	0	1	0	1	0	0	1	0	2	0	0	2		1
994	1	3	2	1	0	1	0	0	1	0	1	0	0	0	0	0	0	0
995	2	1	3	1	1	1	1	0	0	0	0	1	2	0	0	2		1
996	2	3	1	3	0	1	0	1	0	0	1	1	0	0	0	0	0	0
997	1	3	2	2	0	1	0	0	0	0	0	0	0	0	0	0	0	0
998	1	1	4	3	0	1	0	1	0	0	1	0	2	1	0	2		1
999	1	1	4	1	0	0	0	1	0	0	1	0	0	0	0	0	0	0
1000	1	2	1	3	0	0	0	0	0	0	0	0	0	0	0	0	0	0
1001	1	2	1	1	0	1	0	0	0	0	0	1	0	0	0	0	0	0
1002	2	1	3	1	1	1	1	0	0	0	0	1	0	0	0	0	0	0
1003	1	3	1	3	0	0	0	0	0	0	0	0	0	0	0	0	0	0
1004	2	1	3	1	0	1	1	1	1	1	1	1	0	0	0	0	0	0
1005	2	3	1	2	0	1	0	1	0	0	1	1	2	0	0	2		1
1006	1	2	3	2	0	0	0	0	0	0	0	0	0	0	0	0	0	0
1007	1	2	3	2	0	0	0	0	0	0	0	0	0	0	0	0	0	0
1008	1	3	1	2	0	1	0	0	0	0	0	1	0	0	0	0	0	0
1009	1	3	4	2	0	0	0	0	0	0	0	0	0	0	0	0	0	0
1010	2	2	4	2	0	1	0	1	1	0	1	0	0	0	0	0	0	0
1011	1	2	2	2	0	0	0	0	0	0	0	0	0	0	0	0	0	0
1012	1	2	1	2	0	0	0	0	0	0	0	0	0	0	0	0	0	0
1013	1	3	1	3	0	0	0	0	0	0	0	0	0	0	0	0	0	0
1014	1	1	2	1	0	0	0	0	0	0	0	0	2	0	0	2		1
1015	2	3	1	1	0	0	0	0	0	0	0	0	0	0	0	0	0	0
1016	1	1	1	1	1	1	1	0	0	0	0	1	0	0	0	0	0	0
1017	2	2	1	3	0	0	0	0	0	0	0	0	0	0	0	0	0	0
1018	1	1	2	1	0	1	0	1	0	0	1	0	1	0	0	1	1
1019	1	3	2	2	1	1	1	0	0	0	0	1	0	0	0	0	0	0
1020	1	2	2	1	0	1	0	0	0	0	0	1	0	0	0	0	0	0
1021	1	3	4	3	1	1	1	1	1	0	1	1	0	0	0	0	0	0
1022	1	2	2	3	0	1	1	0	0	0	0	1	0	0	0	0	0	0
1023	1	2	2	2	0	1	0	1	0	0	1	1	0	0	0	0	0	0
1024	1	3	1	2	0	1	0	0	0	0	0	1	0	0	0	0	0	0
1025	1	2	1	1	0	0	0	0	0	0	0	0	0	0	0	0	0	0
1026	1	3	1	2	0	0	1	1	0	0	1	0	2	0	0	2		1
1027	1	3	1	1	0	0	0	0	0	0	0	0	0	0	0	0	0	0
1028	1	3	1	2	0	0	0	0	0	0	0	0	0	0	0	0	0	0
1029	1	3	1	3	0	1	0	1	0	0	1	1	0	0	0	0	0	0
1030	1	3	1	2	1	1	1	0	0	0	0	1	2	0	0	2		1
1031	1	2	2	2	0	0	0	0	0	0	0	0	0	0	0	0	0	0
1032	1	3	4	2	0	1	0	0	0	0	0	1	0	0	0	0	0	0
1033	1	3	2	2	0	0	0	0	0	0	0	0	0	0	0	0	0	0
1034	1	2	3	1	0	0	0	0	0	0	0	0	0	0	0	0	0	0
1035	2	3	1	2	0	0	0	0	0	0	0	0	0	0	0	0	0	0
1036	1	3	1	2	0	0	1	0	0	0	0	1	0	0	0	0	0	0
1037	2	2	4	2	0	0	0	1	0	0	1	0	1	0	0	1	1
1038	1	3	1	3	0	0	0	0	0	0	0	0	0	0	0	0	0	0
1039	1	3	1	2	0	0	0	0	0	0	0	0	0	0	0	0	0	0
1040	1	1	3	2	0	0	0	0	0	0	0	0	0	0	0	0	0	0
1041	1	2	3	1	1	1	1	0	0	0	0	1	0	0	0	0	0	0
1042	1	3	4	2	0	0	0	0	0	0	0	0	0	0	0	0	0	0
1043	1	2	2	2	0	0	0	0	0	0	0	0	0	0	0	0	0	0
1044	1	3	1	2	0	0	0	0	0	0	0	0	0	0	0	0	0	0
1045	1	1	4	1	0	1	0	0	0	0	0	1	0	0	0	0	0	0
1046	1	3	1	2	0	0	0	0	0	0	0	0	0	0	0	0	0	0
1047	1	3	2	2	0	0	0	1	0	0	1	0	0	0	0	0	0	0
1048	1	2	4	2	0	1	0	0	0	0	0	0	0	0	0	0	0	0
1049	1	3	1	2	1	1	0	0	0	0	0	1	0	0	0	0	0	0
1050	1	2	1	2	0	0	0	1	0	0	1	0	2	0	0	2		1
1051	1	2	1	1	0	0	0	0	0	0	0	0	0	0	0	0	0	0
1052	1	3	1	1	0	1	0	1	0	0	1	0	0	0	0	0	0	0
1053	1	2	4	2	0	1	0	1	0	0	1	1	2	0	0	2		1
1054	1	3	1	2	0	1	0	1	0	0	1	1	2	0	0	2		1
1055	1	2	2	2	0	1	0	0	0	0	0	1	2	0	0	2		1
1056	1	2	3	1	1	1	0	1	1	1	1	1	2	1	2	2		1
1057	1	2	2	3	0	0	0	0	0	0	0	0	0	0	0	0	0	0
1058	1	2	2	1	0	0	0	1	0	0	1	0	2	0	0	2		1
1059	1	2	2	1	0	1	1	1	0	0	1	1	0	0	0	0	0	0
1060	1	3	1	2	0	0	0	0	0	0	0	0	0	0	0	0	0	0
1061	1	2	1	1	1	0	1	0	0	0	0	1	0	0	0	0	0	0
1062	1	3	1	1	1	1	0	0	0	0	0	1	0	0	0	0	0	0
1063	1	1	4	1	0	0	0	0	0	0	0	0	0	0	0	0	0	0
1064	1	1	3	1	1	1	1	0	0	0	0	1	2	0	0	2		1
1065	1	2	1	2	0	0	0	0	0	0	0	0	0	0	0	0	0	0
1066	1	3	4	2	0	1	0	1	0	0	1	0	0	0	0	0	0	0
1067	2	3	4	3	0	0	0	1	0	0	1	0	1	0	0	1	1
1068	1	3	1	1	0	0	1	0	0	0	0	0	1	0	0	1	1
1069	1	2	2	1	1	1	1	1	1	0	1	1	2	0	0	2		1
1070	1	2	4	2	0	1	1	0	0	0	0	1	0	0	0	0	0	0
1071	1	2	1	2	0	0	0	0	0	0	0	0	0	0	0	0	0	0
1072	1	3	1	1	0	1	0	0	0	0	0	1	2	0	0	2		1
1073	1	3	4	2	0	0	0	0	0	0	0	0	0	0	0	0	0	0
1074	1	2	1	3	0	0	0	0	0	0	0	0	0	0	0	0	0	0
1075	1	3	4	2	0	1	1	0	0	0	0	1	0	0	0	0	0	0
1076	1	2	4	2	0	0	1	0	0	0	0	1	0	0	0	0	0	0
1077	1	3	4	1	0	0	0	1	0	0	1	0	0	0	0	0	0	0
1078	2	2	2	1	0	1	0	0	0	0	0	1	0	0	0	0	0	0
1079	1	3	4	2	0	1	0	0	0	0	0	1	0	0	0	0	0	0
1080	1	1	4	1	0	0	0	1	0	0	1	0	2	0	2	2		1
1081	1	3	1	3	0	0	0	1	0	0	1	0	2	0	2	2		1
1082	1	3	1	2	1	1	1	0	0	0	0	1	2	0	0	2		1
1083	1	3	1	2	0	1	0	1	0	0	1	0	2	0	0	2		1
1084	1	3	1	2	0	0	0	0	0	0	0	0	0	0	0	0	0	0
1085	1	3	4	2	0	1	0	0	0	0	0	0	0	0	0	0	0	0
1086	1	3	2	1	0	0	0	1	0	0	1	0	1	0	0	1	1
1087	1	2	2	3	0	1	0	1	0	0	1	1	0	0	0	0	0	0
1088	2	3	1	2	0	1	0	1	0	1	1	0	1	0	0	1	1
1089	1	3	1	3	0	0	0	0	0	0	0	0	0	0	0	0	0	0
1090	1	3	1	2	0	1	0	0	0	0	0	1	2	0	0	2		1
1091	2	2	2	3	0	0	0	0	0	0	0	0	0	0	0	0	0	0
1092	2	1	2	1	1	1	1	1	1	0	1	1	3	2	0	3		1
1093	1	3	1	2	0	0	0	0	0	0	0	0	0	0	0	0	0	0
1094	1	3	1	2	0	0	0	0	0	0	0	0	0	0	0	0	0	0
1095	1	2	1	1	1	1	1	0	0	0	0	1	0	0	0	0	0	0
1096	1	3	4	2	0	0	0	0	0	0	0	0	0	0	0	0	0	0
1097	2	1	2	1	0	1	0	0	0	1	1	1	0	0	0	0	0	0
1098	1	1	2	1	0	1	0	1	0	0	1	1	2	0	0	2		1
1099	1	2	4	2	0	1	0	0	0	0	0	0	0	0	0	0	0	0
1100	1	3	1	3	0	0	0	0	0	0	0	0	0	0	0	0	0	0
1101	1	3	1	2	0	1	0	1	0	0	1	1	2	0	2	2		1
1102	2	1	1	1	0	1	0	0	0	0	0	0	0	0	0	0	0	0
1103	1	1	1	1	0	0	0	0	0	0	0	0	0	0	0	0	0	0
1104	2	2	2	1	0	0	0	1	1	0	1	0	0	0	0	0	0	0
1105	1	2	4	2	1	0	1	1	0	0	1	1	1	0	0	1	1
1106	1	3	1	3	0	0	0	0	0	0	0	0	0	0	0	0	0	0
1107	1	2	2	3	0	1	1	0	0	0	0	1	3	0	0	3		1
1108	1	3	4	3	0	0	0	0	0	0	0	0	0	0	0	0	0	0
1109	1	2	1	2	0	0	0	0	0	0	0	0	0	0	0	0	0	0
1110	1	3	3	2	0	1	0	0	0	0	0	1	0	0	0	0	0	0
1111	1	1	2	1	0	1	0	0	0	0	0	1	0	0	0	0	0	0
1112	1	3	1	3	0	0	0	0	0	0	0	0	0	0	0	0	0	0
1113	2	2	2	1	0	1	0	1	0	0	1	0	0	0	0	0	0	0
1114	1	2	1	1	1	1	1	0	0	0	0	1	1	0	0	1	1
1115	1	2	2	3	0	1	0	0	0	0	0	1	0	0	2	2		1
1116	2	2	1	2	0	1	0	1	0	0	1	0	2	0	0	2		1
1117	1	2	4	2	0	0	0	0	0	0	0	0	0	0	0	0	0	0
1118	1	3	1	1	0	1	0	0	0	0	0	1	0	0	0	0	0	0
1119	1	3	1	2	0	0	0	0	0	0	0	0	0	0	0	0	0	0
1120	1	3	4	2	1	0	0	0	0	0	0	1	2	0	0	2		1
1121	1	3	4	2	0	1	0	0	0	0	0	1	0	0	0	0	0	0
1122	1	2	4	2	0	1	0	0	0	0	0	1	2	0	2	2		1
1123	1	2	1	2	0	0	0	0	0	0	0	0	0	0	0	0	0	0
1124	1	3	1	2	0	1	0	0	0	0	0	1	0	0	0	0	0	0
1125	1	3	4	1	0	0	0	0	0	0	0	0	0	0	0	0	0	0
1126	1	1	4	1	0	0	1	0	0	0	0	0	2	0	0	2		1
1127	2	2	4	1	0	1	0	0	0	0	0	1	0	0	0	0	0	0
1128	1	1	3	2	0	1	0	1	0	0	1	1	1	0	0	1	1
1129	1	2	2	2	0	1	0	0	0	0	0	1	0	0	0	0	0	0
1130	1	2	1	2	0	0	0	0	0	0	0	0	0	0	0	0	0	0
1131	1	3	4	2	0	0	0	0	0	0	0	0	0	0	0	0	0	0
1132	1	2	4	3	0	0	0	0	0	0	0	0	0	0	0	0	0	0
1133	2	3	4	1	0	1	0	1	0	0	1	0	0	0	2	2		1
1134	1	2	4	1	0	0	0	0	0	0	0	0	0	0	0	0	0	0
1135	1	1	2	1	0	1	0	0	0	0	0	1	0	0	0	0	0	0
1136	1	3	1	2	0	0	0	0	0	0	0	0	0	0	0	0	0	0
1137	1	3	1	2	0	1	0	0	0	0	0	0	0	0	0	0	0	0
1138	1	2	2	2	0	1	0	1	0	0	1	1	2	0	0	2		1
1139	1	1	2	1	0	1	0	1	1	0	1	1	0	0	0	0	0	0
1140	1	2	1	2	0	0	0	0	0	0	0	0	0	0	0	0	0	0
1141	2	3	1	2	0	0	0	0	0	0	0	0	0	0	0	0	0	0
1142	1	2	1	2	0	1	0	0	0	0	0	0	2	0	0	2		1
1143	1	2	1	1	1	1	1	0	0	0	0	1	0	0	0	0	0	0
1144	2	3	2	2	0	1	0	1	0	0	1	0	2	0	0	2		1
1145	2	1	4	1	1	1	1	1	1	0	1	1	2	0	2	2		1
1146	1	1	2	3	0	0	0	1	0	0	1	0	0	0	0	0	0	0
1147	1	2	1	2	0	1	0	0	0	0	0	1	0	0	0	0	0	0
1148	1	2	2	1	0	0	1	1	0	0	1	0	0	0	0	0	0	0
1149	1	2	2	1	0	0	0	0	0	0	0	0	0	0	0	0	0	0
1150	1	1	4	1	0	0	0	0	0	0	0	0	0	0	0	0	0	0
1151	1	3	4	2	0	1	0	0	0	0	0	1	0	0	0	0	0	0
1152	2	1	1	1	0	0	0	0	0	0	0	0	0	0	0	0	0	0
1153	1	2	4	2	0	0	0	0	0	0	0	0	0	0	0	0	0	0
1154	1	3	1	3	0	0	0	0	0	0	0	0	0	0	0	0	0	0
1155	1	2	2	1	0	0	0	1	0	0	1	0	0	0	0	0	0	0
1156	1	3	2	2	0	0	0	0	0	0	0	0	0	0	0	0	0	0
1157	1	2	3	3	0	1	0	0	0	0	0	1	0	0	0	0	0	0
1158	1	3	1	2	0	0	0	0	0	0	0	0	0	0	0	0	0	0
1159	1	2	4	1	0	1	1	0	0	0	0	1	0	0	0	0	0	0
1160	1	2	4	2	0	0	0	0	0	0	0	0	0	0	0	0	0	0
1161	2	1	3	1	0	1	1	0	0	0	0	1	0	0	0	0	0	0
1162	1	2	4	2	0	0	1	0	0	0	0	1	0	0	0	0	0	0
1163	1	1	4	2	0	1	0	0	0	0	0	0	0	0	0	0	0	0
1164	1	3	2	2	0	1	1	1	0	0	1	1	0	0	2	2		1
1165	1	3	1	3	0	1	0	1	0	0	1	1	0	0	0	0	0	0
1166	1	3	1	2	1	1	1	0	0	0	0	1	0	0	0	0	0	0
1167	2	2	1	2	0	0	0	0	0	0	0	0	0	0	0	0	0	0
1168	1	3	1	2	0	0	0	0	0	0	0	0	2	0	0	2		1
1169	1	2	2	2	0	0	0	0	0	0	0	0	0	0	0	0	0	0
1170	1	2	3	1	0	0	0	0	0	0	0	0	0	0	0	0	0	0
1171	1	2	2	1	0	0	0	0	0	0	0	0	2	0	0	2		1
1172	1	3	3	2	0	1	0	0	0	0	0	1	0	0	0	0	0	0
1173	2	1	2	1	0	1	1	0	0	0	0	1	0	0	0	0	0	0
1174	1	1	2	1	0	1	1	0	0	0	0	1	0	0	2	2		1
1175	1	1	2	2	0	1	0	1	0	0	1	0	2	0	0	2		1
1176	1	2	2	1	0	0	0	0	0	0	0	0	0	0	0	0	0	0
1177	1	1	4	1	0	0	0	0	0	0	0	0	0	0	0	0	0	0
1178	2	2	1	2	0	0	0	0	0	0	0	0	0	0	0	0	0	0
1179	2	1	4	1	1	0	1	1	1	0	1	1	0	0	0	0	0	0
1180	1	2	2	1	0	0	0	0	0	0	0	0	0	0	0	0	0	0
1181	1	3	2	1	1	0	1	0	0	0	0	1	0	0	3	3		1
1182	1	2	1	1	0	1	0	0	0	0	0	1	0	0	0	0	0	0
1183	1	2	2	1	0	0	0	0	0	0	0	0	0	0	0	0	0	0
1184	1	3	3	2	0	0	1	0	0	0	0	0	0	0	0	0	0	0
1185	2	1	3	1	1	1	1	0	0	0	0	1	0	0	0	0	0	0
1186	1	1	4	1	1	1	1	0	0	0	0	1	0	0	0	0	0	0
1187	1	2	2	2	1	0	0	1	1	1	1	1	3	0	0	3		1
1188	1	2	2	2	1	1	1	1	0	0	1	1	0	0	0	0	0	0
1189	2	1	2	3	0	0	0	0	0	0	0	0	0	0	0	0	0	0
1190	1	3	4	1	1	0	1	0	0	0	0	1	0	0	0	0	0	0
1191	1	2	2	1	0	1	0	1	0	0	1	1	2	0	0	2		1
1192	1	1	4	1	0	0	0	0	0	0	0	0	0	0	0	0	0	0
1193	1	1	4	2	1	1	1	1	1	0	1	1	3	0	0	3		1
1194	1	2	2	1	0	0	1	0	1	0	1	0	0	0	0	0	0	0
1195	1	2	2	1	0	0	0	0	0	0	0	0	0	0	0	0	0	0
1196	1	1	2	1	0	1	1	0	0	0	0	1	0	0	0	0	0	0
1197	1	2	4	1	1	1	1	0	0	0	0	1	0	0	2	2		1
1198	2	2	2	1	0	1	0	0	0	0	0	0	0	0	2	2		1
1199	1	3	4	2	1	1	1	0	0	0	0	1	0	0	0	0	0	0
1200	1	3	2	2	0	0	0	0	0	0	0	0	0	0	0	0	0	0
1201	1	2	4	1	0	1	0	0	0	0	0	1	2	1	0	2		1
1202	1	3	2	1	0	0	0	1	0	0	1	0	0	0	2	2		1
1203	1	2	2	1	0	0	0	1	0	0	1	0	0	0	0	0	0	0
1204	1	2	4	1	0	1	1	0	0	0	0	1	2	0	0	2		1
1205	1	1	2	1	0	1	0	0	0	0	0	1	2	0	2	2		1
1206	1	3	2	2	1	0	0	0	0	0	0	1	2	0	0	2		1
1207	1	2	2	2	0	1	0	0	0	0	0	0	0	0	0	0	0	0
1208	1	3	1	2	0	0	0	0	0	0	0	0	0	0	0	0	0	0
1209	1	1	2	2	0	1	1	1	1	0	1	1	1	0	0	1	1
1210	1	3	4	2	1	0	1	1	0	0	1	1	2	0	0	2		1
1211	1	1	4	2	0	0	0	0	0	0	0	0	0	0	0	0	0	0
1212	1	2	4	2	1	1	1	0	1	0	1	1	2	0	0	2		1
1213	1	3	4	2	0	1	0	1	0	0	1	0	2	0	0	2		1
1214	1	2	2	2	0	0	0	1	0	0	1	0	0	0	0	0	0	0
1215	1	1	2	1	0	0	0	0	0	0	0	0	0	0	0	0	0	0
1216	1	3	2	3	0	0	0	0	0	0	0	0	2	0	2	2		1
1217	1	2	2	3	0	0	0	1	0	0	1	0	3	0	0	3		1
1218	1	2	1	1	0	0	0	0	0	0	0	0	0	0	0	0	0	0
1219	1	2	2	2	1	1	1	0	0	0	0	1	1	0	0	1	1
1220	1	2	1	2	0	0	0	0	0	0	0	0	0	0	0	0	0	0
1221	1	2	4	3	0	0	0	0	0	0	0	0	2	0	0	2		1
1222	1	3	2	2	0	0	0	0	0	0	0	0	0	0	0	0	0	0
1223	1	3	1	2	0	0	0	0	0	0	0	0	0	0	0	0	0	0
1224	1	2	1	2	0	0	0	0	0	0	0	0	0	0	0	0	0	0
1225	1	3	1	2	0	0	0	0	0	0	0	0	0	0	0	0	0	0
1226	1	3	2	1	0	0	0	0	0	0	0	0	0	0	0	0	0	0
1227	1	2	1	2	0	0	0	0	0	0	0	0	0	0	0	0	0	0
1228	1	1	4	1	0	0	0	0	0	0	0	0	0	0	0	0	0	0
1229	2	2	3	1	0	1	0	0	0	0	0	0	0	0	0	0	0	0
1230	1	2	2	2	1	1	1	1	0	0	1	1	2	0	2	2		1
1231	1	3	1	2	0	0	0	0	0	0	0	0	0	0	0	0	0	0
1232	1	3	1	2	0	0	0	1	0	0	1	0	2	0	0	2		1
1233	1	3	1	3	0	1	0	0	0	0	0	0	1	0	0	1	1
1234	1	3	2	3	0	0	0	0	0	0	0	0	2	0	0	2		1
1235	1	3	1	2	0	0	0	0	0	0	0	0	2	0	2	2		1
1236	1	1	3	1	0	1	1	1	0	0	1	1	0	0	0	0	0	0
1237	1	3	1	2	0	1	0	0	0	0	0	1	0	0	0	0	0	0
1238	1	3	1	3	0	0	0	0	0	0	0	0	2	0	0	2		1
1239	1	3	2	1	0	1	1	1	0	0	1	1	2	0	2	2		1
1240	1	2	1	2	0	0	0	0	0	0	0	0	0	0	0	0	0	0
1241	1	3	4	3	0	0	0	0	0	0	0	0	0	0	0	0	0	0
1242	1	3	4	2	0	0	1	0	0	0	0	1	2	0	0	2		1
1243	1	2	4	2	0	1	0	0	0	0	0	0	0	0	0	0	0	0
1244	1	2	1	2	0	1	0	0	0	0	0	1	0	0	0	0	0	0
1245	1	3	1	3	0	0	0	1	0	0	1	0	0	0	0	0	0	0
1246	1	3	1	2	1	1	0	0	0	0	0	1	0	0	0	0	0	0
1247	1	2	2	1	0	1	1	0	0	0	0	1	2	0	0	2		1
1248	1	2	3	1	0	1	0	0	0	0	0	1	2	0	3	3		1
1249	1	2	3	1	0	0	0	0	0	0	0	0	0	0	0	0	0	0
1250	1	2	4	3	1	0	1	1	0	0	1	1	2	0	0	2		1
1251	1	3	1	2	0	1	0	0	0	0	0	1	0	0	0	0	0	0
1252	1	2	2	1	1	1	1	1	0	0	1	1	0	0	0	0	0	0
1253	2	2	4	2	0	1	0	1	0	0	1	1	3	0	2	3		1
1254	2	1	4	2	0	0	0	0	0	0	0	0	0	0	0	0	0	0
1255	1	2	4	2	1	1	1	1	0	1	1	1	2	0	2	2		1
1256	1	3	4	2	1	1	1	1	0	0	1	1	3	0	0	3		1
1257	2	1	2	3	0	1	0	1	0	0	1	0	2	0	2	2		1
1258	2	1	4	2	0	0	0	0	0	0	0	0	0	0	0	0	0	0
1259	2	1	4	2	0	1	0	0	0	0	0	1	2	0	3	3		1
1260	1	3	1	2	0	0	0	0	0	0	0	0	0	0	0	0	0	0
1261	1	2	2	2	0	0	0	0	0	0	0	0	2	0	0	2		1
1262	1	3	2	2	0	1	0	1	0	0	1	1	0	0	0	0	0	0
1263	2	1	4	3	0	1	1	0	0	0	0	1	0	0	0	0	0	0
1264	1	2	1	1	1	1	0	0	0	0	0	1	0	0	0	0	0	0
1265	1	3	1	2	0	0	0	0	0	0	0	0	0	0	0	0	0	0
1266	1	3	1	2	0	1	0	1	0	0	1	1	0	0	3	3		1
1267	1	3	4	2	0	0	0	0	0	0	0	0	0	0	0	0	0	0
1268	1	2	3	2	0	0	1	0	0	1	1	0	0	0	0	0	0	0
1269	1	2	4	2	0	1	1	0	0	0	0	1	2	0	0	2		1
1270	1	3	2	2	0	0	0	1	0	0	1	0	3	0	0	3		1
1271	1	1	4	2	0	0	0	0	1	0	1	0	0	0	0	0	0	0
1272	1	2	3	1	0	0	0	0	0	0	0	0	0	0	0	0	0	0
1273	2	3	1	1	0	0	0	0	0	0	0	0	0	0	0	0	0	0
1274	1	2	1	2	0	0	0	0	0	0	0	0	0	0	0	0	0	0
1275	2	1	4	2	0	0	0	0	1	0	1	0	0	0	0	0	0	0
1276	1	2	1	1	0	1	1	1	0	0	1	1	0	0	0	0	0	0
1277	1	2	1	1	0	0	0	0	0	0	0	0	0	0	0	0	0	0
1278	1	2	1	3	0	1	1	0	0	0	0	1	0	0	0	0	0	0
1279	1	3	1	3	0	1	0	0	0	0	0	1	0	0	0	0	0	0
1280	1	3	1	2	0	0	0	0	0	0	0	0	2	0	0	2		1
1281	1	2	2	1	0	0	0	0	0	0	0	0	0	0	0	0	0	0
1282	1	3	1	2	0	0	0	0	0	0	0	0	0	0	0	0	0	0
1283	1	2	3	1	1	0	1	0	0	0	0	1	3	0	3	3		1
1284	1	2	3	1	0	0	0	1	0	1	1	0	0	0	2	2		1
1285	1	3	3	3	0	0	0	0	0	0	0	0	0	0	0	0	0	0
1286	1	3	1	2	0	0	0	0	0	0	0	0	0	0	0	0	0	0
1287	1	2	3	2	0	1	0	0	0	0	0	1	2	0	2	2		1
1288	1	2	2	2	0	0	0	1	0	0	1	0	2	0	0	2		1
1289	1	3	1	3	0	1	0	1	1	0	1	1	1	0	0	1	1
1290	2	3	2	3	0	1	0	1	0	0	1	1	3	0	3	3		1
1291	1	3	1	2	1	0	1	0	0	0	0	1	0	0	0	0	0	0
1292	1	3	4	2	0	0	0	0	0	0	0	0	0	0	0	0	0	0
1293	1	3	1	2	0	0	0	0	0	0	0	0	0	0	0	0	0	0
1294	1	2	2	2	0	0	0	0	0	0	0	0	0	0	0	0	0	0
1295	1	3	1	2	0	1	0	0	0	0	0	1	2	0	2	2		1
1296	1	3	2	2	0	1	0	1	0	0	1	1	2	0	0	2		1
1297	1	2	2	1	0	0	0	0	0	0	0	0	0	0	0	0	0	0
1298	1	2	2	1	0	0	0	1	0	0	1	0	0	0	0	0	0	0
1299	2	1	3	2	0	0	0	0	0	0	0	0	3	0	0	3		1
1300	2	2	1	2	1	1	0	0	0	0	0	1	0	0	0	0	0	0
1301	1	2	4	1	0	1	0	1	0	0	1	1	0	0	0	0	0	0
1302	1	2	1	2	0	0	0	0	0	0	0	0	2	0	0	2		1
1303	1	3	1	2	0	1	0	0	0	0	0	0	0	0	0	0	0	0
1304	1	3	1	2	0	1	0	1	1	0	1	0	2	0	0	2		1
1305	1	1	3	2	0	0	0	0	0	0	0	0	0	0	0	0	0	0
1306	1	3	4	2	0	1	0	1	1	1	1	1	3	1	0	3		1
1307	1	3	2	1	0	1	1	0	0	0	0	1	0	0	0	0	0	0
1308	1	1	3	1	0	0	0	0	0	0	0	0	0	0	0	0	0	0
1309	1	2	2	2	0	0	0	0	0	0	0	0	0	0	0	0	0	0
