# Supplementary material for: Intimate partner violence during pregnancy in Vietnam: prevalence, risk factors and the role of social support
Source: Glob Health Action. 2019 Jul 22;11(Suppl 3):1638052. doi: 10.1080/16549716.2019.1638052 (PMC6691915; doi:10.1080/16549716.2019.1638052)
Supplement: Supplemental Material [file ZGHA_A_1638052_SM0311.zip › S2.xlsx]

## Sheet: Sheet1
Variable	Label	Value	Coding
id	number
q1	age groups	1	17-32 years old
		2	33-47 years old
q2	Education	1	Less than high school
		2	High school
		3	Above high school
q3	Occupation	1	Employee
		2	Worker
		3	Farmer
		4	Other
q4	Quintile	1	Low
		2	Midle
		3	High
q5	Emotional support	1	Yes
		0	No
q6	Instrumental support	1	Yes
		0	No
q7	Informational support	1	Yes
		0	No
q8	Previous emotional IPV	1	Yes
		0	No
q9	Previous physical IPV	1	Yes
		0	No
q10	Previous sexual IPV	1	Yes
		0	No
q11	Previous IPV	1	Yes
		0	No
q12	Social support	1	Yes
		0	No
q13	Any IPV during pregnancy	0	No violent
		1	Exposure to IPV one time
		2	Exposure to IPV 2-5 times
		3	Exposure to IPV more than 5 times
q14	Emotional IPV during pregnancy	0	No violent
		1	Exposure to IPV one time
		2	Exposure to IPV 2-5 times
		3	Exposure to IPV more than 5 times
q15	Physical IPV during pregnancy	0	No violent
		1	Exposure to IPV one time
		2	Exposure to IPV 2-5 times
		3	Exposure to IPV more than 5 times
q16	Sexual IPV during pregnancy	0	No violent
		1	Exposure to IPV one time
		2	Exposure to IPV 2-5 times
		3	Exposure to IPV more than 5 times
q17	IPV exposure during pregnacy only once time	1	Exposed
		0	No violent
q18	IPV exposure during pregnacy repeated times	1	Exposed
		0	No violent
